# Supplementary material for: Mutually Exclusive Interactions of Rifabutin with Spatially Distinct Mycobacterial Cell Envelope Membrane Layers Offer Insights into Membrane-Centric Therapy of Infectious Diseases
Source: ACS Bio Med Chem Au. 2022 Mar 24;2(4):395–408. doi: 10.1021/acsbiomedchemau.2c00010 (PMC9389580; doi:10.1021/acsbiomedchemau.2c00010)
Supplement: Supplementary file 1 — bg2c00010_si_001.zip [file bg2c00010_si_001.zip]

Archive with 92 entries (89 files):
- structures and force fields/
- __MACOSX/._structures and force fields
- structures and force fields/.DS_Store
- __MACOSX/structures and force fields/._.DS_Store
- structures and force fields/rifabutin.inpcrd
- __MACOSX/structures and force fields/._rifabutin.inpcrd
- structures and force fields/OM/
- __MACOSX/structures and force fields/._OM
- structures and force fields/IM/
- __MACOSX/structures and force fields/._IM
- structures and force fields/rifabutin.pdb
- __MACOSX/structures and force fields/._rifabutin.pdb
- structures and force fields/rifabutin.frcmod
- __MACOSX/structures and force fields/._rifabutin.frcmod
- structures and force fields/OM/LAM.lib
- __MACOSX/structures and force fields/OM/._LAM.lib
- structures and force fields/OM/DOPC.lib
- __MACOSX/structures and force fields/OM/._DOPC.lib
- structures and force fields/OM/SL1.frcmod
- __MACOSX/structures and force fields/OM/._SL1.frcmod
- structures and force fields/OM/PDIM.frcmod
- __MACOSX/structures and force fields/OM/._PDIM.frcmod
- structures and force fields/OM/PDIM.pdb
- __MACOSX/structures and force fields/OM/._PDIM.pdb
- structures and force fields/OM/DPPC.lib
- __MACOSX/structures and force fields/OM/._DPPC.lib
- structures and force fields/OM/DOPC.pdb
- __MACOSX/structures and force fields/OM/._DOPC.pdb
- structures and force fields/OM/LAM.pdb
- __MACOSX/structures and force fields/OM/._LAM.pdb
- structures and force fields/OM/TDM.frcmod
- __MACOSX/structures and force fields/OM/._TDM.frcmod
- structures and force fields/OM/DPPC.pdb
- __MACOSX/structures and force fields/OM/._DPPC.pdb
- structures and force fields/OM/PDIM.lib
- __MACOSX/structures and force fields/OM/._PDIM.lib
- structures and force fields/OM/DOPC.frcmod
- __MACOSX/structures and force fields/OM/._DOPC.frcmod
- structures and force fields/OM/SL1.pdb
- __MACOSX/structures and force fields/OM/._SL1.pdb
- structures and force fields/OM/DPPC.frcmod
- __MACOSX/structures and force fields/OM/._DPPC.frcmod
- structures and force fields/OM/MA.pdb
- __MACOSX/structures and force fields/OM/._MA.pdb
- structures and force fields/OM/TDM.pdb
- __MACOSX/structures and force fields/OM/._TDM.pdb
- structures and force fields/OM/LAM.frcmod
- __MACOSX/structures and force fields/OM/._LAM.frcmod
- structures and force fields/OM/SL1.lib
- __MACOSX/structures and force fields/OM/._SL1.lib
- structures and force fields/OM/MA.frcmod
- __MACOSX/structures and force fields/OM/._MA.frcmod
- structures and force fields/OM/TDM.lib
- __MACOSX/structures and force fields/OM/._TDM.lib
- structures and force fields/OM/MA.lib
- __MACOSX/structures and force fields/OM/._MA.lib
- structures and force fields/IM/PG.pdb
- __MACOSX/structures and force fields/IM/._PG.pdb
- structures and force fields/IM/PE.pdb
- __MACOSX/structures and force fields/IM/._PE.pdb
- structures and force fields/IM/DG.pdb
- __MACOSX/structures and force fields/IM/._DG.pdb
- structures and force fields/IM/PE.lib
- __MACOSX/structures and force fields/IM/._PE.lib
- structures and force fields/IM/PG.lib
- __MACOSX/structures and force fields/IM/._PG.lib
- structures and force fields/IM/Ac2.frcmod
- __MACOSX/structures and force fields/IM/._Ac2.frcmod
- structures and force fields/IM/DG.lib
- __MACOSX/structures and force fields/IM/._DG.lib
- structures and force fields/IM/CL.pdb
- __MACOSX/structures and force fields/IM/._CL.pdb
- structures and force fields/IM/DG.frcmod
- __MACOSX/structures and force fields/IM/._DG.frcmod
- structures and force fields/IM/PE.frcmod
- __MACOSX/structures and force fields/IM/._PE.frcmod
- structures and force fields/IM/PI.frcmod
- __MACOSX/structures and force fields/IM/._PI.frcmod
- structures and force fields/IM/Ac2.lib
- __MACOSX/structures and force fields/IM/._Ac2.lib
- structures and force fields/IM/PG.frcmod
- __MACOSX/structures and force fields/IM/._PG.frcmod
- structures and force fields/IM/PI.lib
- __MACOSX/structures and force fields/IM/._PI.lib
- structures and force fields/IM/CL.frcmod
- __MACOSX/structures and force fields/IM/._CL.frcmod
- structures and force fields/IM/CL.lib
- __MACOSX/structures and force fields/IM/._CL.lib
- structures and force fields/IM/PI.pdb
- __MACOSX/structures and force fields/IM/._PI.pdb
- structures and force fields/IM/Ac2.pdb
- __MACOSX/structures and force fields/IM/._Ac2.pdb
