# Supplementary material for: Mutually Exclusive Interactions of Rifabutin with Spatially Distinct Mycobacterial Cell Envelope Membrane Layers Offer Insights into Membrane-Centric Therapy of Infectious Diseases
Source: ACS Bio Med Chem Au. 2022 Mar 24;2(4):395–408. doi: 10.1021/acsbiomedchemau.2c00010 (PMC9389580; doi:10.1021/acsbiomedchemau.2c00010)
Supplement: Supplementary file 1 — bg2c00010_si_001.zip [file bg2c00010_si_001.zip › structures and force fields/rifabutin.inpcrd]

UNK
   123
  -0.6490000   0.3420000   1.6190000   0.7280000   0.2490000   1.2240000
  -1.2330000   1.6260000   1.8290000   1.4620000   1.4470000   1.0370000
  -0.4890000   2.8170000   1.6260000   0.8500000   2.6920000   1.2060000
  -1.3510000  -0.8740000   1.8070000  -0.8260000  -2.1010000   1.4430000
   1.2540000  -1.0380000   1.0520000   0.4810000  -2.1410000   1.1140000
   2.4520000  -1.4330000   0.8540000   2.5590000  -2.8150000   0.7770000
   1.2190000  -3.1610000   0.8520000   2.7510000   1.7530000   0.6730000
   2.8490000   3.1870000   0.4390000   1.6710000   3.6060000   0.9070000
   3.2560000  -3.3840000   2.0590000   3.2150000  -3.2610000  -0.5720000
   4.7860000  -3.1490000   2.0070000   4.7670000  -3.1160000  -0.5310000
   5.3250000  -3.7010000   0.7260000   6.7980000  -3.6100000   0.6640000
   7.6320000  -4.4830000   1.6270000   9.1120000  -4.1330000   1.4590000
   7.4520000  -5.9850000   1.3770000  -2.4050000  -0.8790000   2.4260000
  -2.9840000  -3.0470000  -0.1030000  -1.5090000  -3.2180000   1.4730000
  -2.6990000  -3.4730000   1.0070000  -2.4400000   1.7100000   2.1950000
  -6.4390000   0.9680000  -0.6630000  -5.0290000  -1.4150000   1.5680000
  -5.5130000  -2.5770000   2.0140000  -3.6420000  -4.1970000   1.6580000
  -4.8490000  -3.7560000   2.0470000  -5.2510000   0.6870000   0.0940000
  -5.4790000  -0.0370000   1.4650000  -2.0820000   1.0140000  -2.4720000
  -3.3320000   1.3610000  -1.5820000  -4.0550000   0.2100000  -0.8000000
  -0.8640000   2.0150000  -2.5570000   0.3390000   1.5920000  -3.4800000
   1.3600000   2.6780000  -3.9990000   2.3120000   3.3020000  -3.0910000
  -3.0110000   2.3840000  -0.6400000  -4.5330000  -0.9720000  -1.6860000
  -6.8260000   0.2670000   2.1560000  -3.4010000  -5.5770000   1.9900000
   3.0190000   3.5290000  -0.8570000   3.9530000   3.8850000   1.2610000
   2.2940000   3.1260000  -1.7720000   0.7580000   3.7970000  -4.6710000
   0.3270000   3.5490000  -6.0140000  -1.3370000   3.2240000  -2.9120000
   1.0810000   0.3350000  -2.9720000  -1.0500000   4.1730000   1.8310000
   3.6680000   0.9690000   0.4750000  -2.6460000   0.6690000  -3.8750000
  -1.2500000   4.3420000  -2.3860000  -1.9810000   5.4080000  -2.9990000
  -0.5740000   4.6210000  -1.4060000   1.1320000  -3.7790000   1.6330000
   2.8890000  -2.8100000   2.8840000   3.1110000  -4.4440000   2.0380000
   3.0130000  -4.3070000  -0.6730000   2.8680000  -2.5760000  -1.3160000
   5.2150000  -3.7270000   2.7980000   4.9360000  -2.0900000   1.9760000
   4.9720000  -2.0660000  -0.4940000   5.1490000  -3.7080000  -1.3360000
   7.0220000  -2.6020000   0.9450000   7.0520000  -3.9620000  -0.3140000
   7.2900000  -4.2770000   2.6200000   9.6980000  -4.7340000   2.1230000
   9.2620000  -3.0990000   1.6870000   9.4100000  -4.3230000   0.4490000
   8.0520000  -6.5360000   2.0710000   6.4230000  -6.2470000   1.5090000
   7.7550000  -6.2190000   0.3790000  -1.6270000  -3.3700000   2.4540000
  -2.6660000   2.6310000   2.3460000  -7.2060000   0.6360000  -0.1900000
  -4.0380000  -1.5300000   1.1810000  -6.5190000  -2.5750000   2.3790000
  -5.4330000  -4.5310000   2.4970000  -4.9050000   1.6300000   0.4610000
  -4.7590000   0.4610000   2.0790000  -1.5890000   0.2070000  -1.9700000
  -4.0360000   1.6620000  -2.3300000  -3.2730000  -0.1450000  -0.1620000
  -0.4250000   2.0210000  -1.5810000  -0.2130000   1.3740000  -4.3700000
   1.8970000   2.0010000  -4.6300000   3.0650000   3.9380000  -3.5070000
  -3.7620000   2.5340000  -0.0620000  -5.5610000  -1.1800000  -1.4770000
  -3.9430000  -1.8380000  -1.4730000  -4.4240000  -0.7110000  -2.7180000
  -7.2060000  -0.6260000   2.6070000  -6.6800000   1.0120000   2.9090000
  -7.5260000   0.6250000   1.4300000  -4.2540000  -5.9760000   2.4970000
  -2.5430000  -5.6460000   2.6250000  -3.2270000  -6.1340000   1.0930000
   4.4550000   3.1620000   1.8700000   3.5120000   4.6330000   1.8870000
   4.6560000   4.3430000   0.5980000   1.4880000   2.5090000  -1.4360000
   0.5420000   2.5340000  -6.2760000  -0.7270000   3.7200000  -6.0870000
   0.8420000   4.2070000  -6.6810000   0.6210000  -0.0110000  -2.0700000
   2.1050000   0.5790000  -2.7790000   1.0310000  -0.4330000  -3.7150000
  -2.0700000   4.0930000   2.1440000  -0.4840000   4.6830000   2.5820000
  -1.0000000   4.7220000   0.9130000  -3.7120000   0.7580000  -3.8630000
  -2.3750000  -0.3340000  -4.1320000  -2.2400000   1.3440000  -4.5990000
  -1.8210000   6.3120000  -2.4500000  -3.0240000   5.1710000  -3.0010000
  -1.6430000   5.5370000  -4.0070000
