# Supplementary material for: Mutually Exclusive Interactions of Rifabutin with Spatially Distinct Mycobacterial Cell Envelope Membrane Layers Offer Insights into Membrane-Centric Therapy of Infectious Diseases
Source: ACS Bio Med Chem Au. 2022 Mar 24;2(4):395–408. doi: 10.1021/acsbiomedchemau.2c00010 (PMC9389580; doi:10.1021/acsbiomedchemau.2c00010)
Supplement: Supplementary file 1 — bg2c00010_si_001.zip [file bg2c00010_si_001.zip › structures and force fields/rifabutin.pdb]

ATOM      1  C1  UNK     1      -0.649   0.342   1.619  1.00  0.00
ATOM      2  C2  UNK     1       0.728   0.249   1.224  1.00  0.00
ATOM      3  C3  UNK     1      -1.233   1.626   1.829  1.00  0.00
ATOM      4  C4  UNK     1       1.462   1.447   1.037  1.00  0.00
ATOM      5  C5  UNK     1      -0.489   2.817   1.626  1.00  0.00
ATOM      6  C6  UNK     1       0.850   2.692   1.206  1.00  0.00
ATOM      7  C7  UNK     1      -1.351  -0.874   1.807  1.00  0.00
ATOM      8  C8  UNK     1      -0.826  -2.101   1.443  1.00  0.00
ATOM      9  C9  UNK     1       1.254  -1.038   1.052  1.00  0.00
ATOM     10  C10 UNK     1       0.481  -2.141   1.114  1.00  0.00
ATOM     11  N11 UNK     1       2.452  -1.433   0.854  1.00  0.00
ATOM     12  C12 UNK     1       2.559  -2.815   0.777  1.00  0.00
ATOM     13  N13 UNK     1       1.219  -3.161   0.852  1.00  0.00
ATOM     14  C14 UNK     1       2.751   1.753   0.673  1.00  0.00
ATOM     15  C15 UNK     1       2.849   3.187   0.439  1.00  0.00
ATOM     16  O16 UNK     1       1.671   3.606   0.907  1.00  0.00
ATOM     17  C17 UNK     1       3.256  -3.384   2.059  1.00  0.00
ATOM     18  C18 UNK     1       3.215  -3.261  -0.572  1.00  0.00
ATOM     19  C19 UNK     1       4.786  -3.149   2.007  1.00  0.00
ATOM     20  C20 UNK     1       4.767  -3.116  -0.531  1.00  0.00
ATOM     21  N21 UNK     1       5.325  -3.701   0.726  1.00  0.00
ATOM     22  C22 UNK     1       6.798  -3.610   0.664  1.00  0.00
ATOM     23  C23 UNK     1       7.632  -4.483   1.627  1.00  0.00
ATOM     24  C24 UNK     1       9.112  -4.133   1.459  1.00  0.00
ATOM     25  C25 UNK     1       7.452  -5.985   1.377  1.00  0.00
ATOM     26  O26 UNK     1      -2.405  -0.879   2.426  1.00  0.00
ATOM     27  O27 UNK     1      -2.984  -3.047  -0.103  1.00  0.00
ATOM     28  N28 UNK     1      -1.509  -3.218   1.473  1.00  0.00
ATOM     29  C29 UNK     1      -2.699  -3.473   1.007  1.00  0.00
ATOM     30  O30 UNK     1      -2.440   1.710   2.195  1.00  0.00
ATOM     31  O31 UNK     1      -6.439   0.968  -0.663  1.00  0.00
ATOM     32  C32 UNK     1      -5.029  -1.415   1.568  1.00  0.00
ATOM     33  C33 UNK     1      -5.513  -2.577   2.014  1.00  0.00
ATOM     34  C34 UNK     1      -3.642  -4.197   1.658  1.00  0.00
ATOM     35  C35 UNK     1      -4.849  -3.756   2.047  1.00  0.00
ATOM     36  C36 UNK     1      -5.251   0.687   0.094  1.00  0.00
ATOM     37  C37 UNK     1      -5.479  -0.037   1.465  1.00  0.00
ATOM     38  C38 UNK     1      -2.082   1.014  -2.472  1.00  0.00
ATOM     39  C39 UNK     1      -3.332   1.361  -1.582  1.00  0.00
ATOM     40  C40 UNK     1      -4.055   0.210  -0.800  1.00  0.00
ATOM     41  C41 UNK     1      -0.864   2.015  -2.557  1.00  0.00
ATOM     42  C42 UNK     1       0.339   1.592  -3.480  1.00  0.00
ATOM     43  C43 UNK     1       1.360   2.678  -3.999  1.00  0.00
ATOM     44  C44 UNK     1       2.312   3.302  -3.091  1.00  0.00
ATOM     45  O45 UNK     1      -3.011   2.384  -0.640  1.00  0.00
ATOM     46  C46 UNK     1      -4.533  -0.972  -1.686  1.00  0.00
ATOM     47  C47 UNK     1      -6.826   0.267   2.156  1.00  0.00
ATOM     48  C48 UNK     1      -3.401  -5.577   1.990  1.00  0.00
ATOM     49  O49 UNK     1       3.019   3.529  -0.857  1.00  0.00
ATOM     50  C50 UNK     1       3.953   3.885   1.261  1.00  0.00
ATOM     51  C51 UNK     1       2.294   3.126  -1.772  1.00  0.00
ATOM     52  O52 UNK     1       0.758   3.797  -4.671  1.00  0.00
ATOM     53  C53 UNK     1       0.327   3.549  -6.014  1.00  0.00
ATOM     54  O54 UNK     1      -1.337   3.224  -2.912  1.00  0.00
ATOM     55  C55 UNK     1       1.081   0.335  -2.972  1.00  0.00
ATOM     56  C56 UNK     1      -1.050   4.173   1.831  1.00  0.00
ATOM     57  O57 UNK     1       3.668   0.969   0.475  1.00  0.00
ATOM     58  C58 UNK     1      -2.646   0.669  -3.875  1.00  0.00
ATOM     59  C59 UNK     1      -1.250   4.342  -2.386  1.00  0.00
ATOM     60  C60 UNK     1      -1.981   5.408  -2.999  1.00  0.00
ATOM     61  O61 UNK     1      -0.574   4.621  -1.406  1.00  0.00
ATOM     62  H62 UNK     1       1.132  -3.779   1.633  1.00  0.00
ATOM     63  H63 UNK     1       2.889  -2.810   2.884  1.00  0.00
ATOM     64  H64 UNK     1       3.111  -4.444   2.038  1.00  0.00
ATOM     65  H65 UNK     1       3.013  -4.307  -0.673  1.00  0.00
ATOM     66  H66 UNK     1       2.868  -2.576  -1.316  1.00  0.00
ATOM     67  H67 UNK     1       5.215  -3.727   2.798  1.00  0.00
ATOM     68  H68 UNK     1       4.936  -2.090   1.976  1.00  0.00
ATOM     69  H69 UNK     1       4.972  -2.066  -0.494  1.00  0.00
ATOM     70  H70 UNK     1       5.149  -3.708  -1.336  1.00  0.00
ATOM     71  H71 UNK     1       7.022  -2.602   0.945  1.00  0.00
ATOM     72  H72 UNK     1       7.052  -3.962  -0.314  1.00  0.00
ATOM     73  H73 UNK     1       7.290  -4.277   2.620  1.00  0.00
ATOM     74  H74 UNK     1       9.698  -4.734   2.123  1.00  0.00
ATOM     75  H75 UNK     1       9.262  -3.099   1.687  1.00  0.00
ATOM     76  H76 UNK     1       9.410  -4.323   0.449  1.00  0.00
ATOM     77  H77 UNK     1       8.052  -6.536   2.071  1.00  0.00
ATOM     78  H78 UNK     1       6.423  -6.247   1.509  1.00  0.00
ATOM     79  H79 UNK     1       7.755  -6.219   0.379  1.00  0.00
ATOM     80  H80 UNK     1      -1.627  -3.370   2.454  1.00  0.00
ATOM     81  H81 UNK     1      -2.666   2.631   2.346  1.00  0.00
ATOM     82  H82 UNK     1      -7.206   0.636  -0.190  1.00  0.00
ATOM     83  H83 UNK     1      -4.038  -1.530   1.181  1.00  0.00
ATOM     84  H84 UNK     1      -6.519  -2.575   2.379  1.00  0.00
ATOM     85  H85 UNK     1      -5.433  -4.531   2.497  1.00  0.00
ATOM     86  H86 UNK     1      -4.905   1.630   0.461  1.00  0.00
ATOM     87  H87 UNK     1      -4.759   0.461   2.079  1.00  0.00
ATOM     88  H88 UNK     1      -1.589   0.207  -1.970  1.00  0.00
ATOM     89  H89 UNK     1      -4.036   1.662  -2.330  1.00  0.00
ATOM     90  H90 UNK     1      -3.273  -0.145  -0.162  1.00  0.00
ATOM     91  H91 UNK     1      -0.425   2.021  -1.581  1.00  0.00
ATOM     92  H92 UNK     1      -0.213   1.374  -4.370  1.00  0.00
ATOM     93  H93 UNK     1       1.897   2.001  -4.630  1.00  0.00
ATOM     94  H94 UNK     1       3.065   3.938  -3.507  1.00  0.00
ATOM     95  H95 UNK     1      -3.762   2.534  -0.062  1.00  0.00
ATOM     96  H96 UNK     1      -5.561  -1.180  -1.477  1.00  0.00
ATOM     97  H97 UNK     1      -3.943  -1.838  -1.473  1.00  0.00
ATOM     98  H98 UNK     1      -4.424  -0.711  -2.718  1.00  0.00
ATOM     99  H99 UNK     1      -7.206  -0.626   2.607  1.00  0.00
ATOM    100 H100 UNK     1      -6.680   1.012   2.909  1.00  0.00
ATOM    101 H101 UNK     1      -7.526   0.625   1.430  1.00  0.00
ATOM    102 H102 UNK     1      -4.254  -5.976   2.497  1.00  0.00
ATOM    103 H103 UNK     1      -2.543  -5.646   2.625  1.00  0.00
ATOM    104 H104 UNK     1      -3.227  -6.134   1.093  1.00  0.00
ATOM    105 H105 UNK     1       4.455   3.162   1.870  1.00  0.00
ATOM    106 H106 UNK     1       3.512   4.633   1.887  1.00  0.00
ATOM    107 H107 UNK     1       4.656   4.343   0.598  1.00  0.00
ATOM    108 H108 UNK     1       1.488   2.509  -1.436  1.00  0.00
ATOM    109 H109 UNK     1       0.542   2.534  -6.276  1.00  0.00
ATOM    110 H110 UNK     1      -0.727   3.720  -6.087  1.00  0.00
ATOM    111 H111 UNK     1       0.842   4.207  -6.681  1.00  0.00
ATOM    112 H112 UNK     1       0.621  -0.011  -2.070  1.00  0.00
ATOM    113 H113 UNK     1       2.105   0.579  -2.779  1.00  0.00
ATOM    114 H114 UNK     1       1.031  -0.433  -3.715  1.00  0.00
ATOM    115 H115 UNK     1      -2.070   4.093   2.144  1.00  0.00
ATOM    116 H116 UNK     1      -0.484   4.683   2.582  1.00  0.00
ATOM    117 H117 UNK     1      -1.000   4.722   0.913  1.00  0.00
ATOM    118 H118 UNK     1      -3.712   0.758  -3.863  1.00  0.00
ATOM    119 H119 UNK     1      -2.375  -0.334  -4.132  1.00  0.00
ATOM    120 H120 UNK     1      -2.240   1.344  -4.599  1.00  0.00
ATOM    121 H121 UNK     1      -1.821   6.312  -2.450  1.00  0.00
ATOM    122 H122 UNK     1      -3.024   5.171  -3.001  1.00  0.00
ATOM    123 H123 UNK     1      -1.643   5.537  -4.007  1.00  0.00
TER   
END   
