# Supplementary material for: Mutually Exclusive Interactions of Rifabutin with Spatially Distinct Mycobacterial Cell Envelope Membrane Layers Offer Insights into Membrane-Centric Therapy of Infectious Diseases
Source: ACS Bio Med Chem Au. 2022 Mar 24;2(4):395–408. doi: 10.1021/acsbiomedchemau.2c00010 (PMC9389580; doi:10.1021/acsbiomedchemau.2c00010)
Supplement: Supplementary file 1 — bg2c00010_si_001.zip [file bg2c00010_si_001.zip › structures and force fields/rifabutin.frcmod]

Remark line goes here
MASS

BOND

ANGLE
ca-cd-n2   69.200     122.210   same as cd-cd-n2, penalty score=  2.0

DIHE
ca-ca-cd-cd   4    2.800       180.000           2.000      same as X -c2-ca-X , penalty score=232.0
ca-ca-cd-n2   4    2.800       180.000           2.000      same as X -c2-ca-X , penalty score=232.0
ca-cd-n2-c3   2    9.500       180.000           2.000      same as X -cd-nd-X , penalty score=218.5
cd-cd-n2-c3   2    9.500       180.000           2.000      same as X -cd-nd-X , penalty score=218.5
hc-c3-cf-c    1    0.380       180.000          -3.000      same as hc-c3-c2-c2
hc-c3-cf-c    1    0.000         0.000          -2.000      same as hc-c3-c2-c2
hc-c3-cf-c    1    1.150         0.000           1.000      same as hc-c3-c2-c2, penalty score=324.0
hc-c3-cf-ce   1    0.380       180.000          -3.000      same as hc-c3-c2-c2
hc-c3-cf-ce   1    0.000         0.000          -2.000      same as hc-c3-c2-c2
hc-c3-cf-ce   1    1.150         0.000           1.000      same as hc-c3-c2-c2, penalty score=324.0

IMPROPER
c -ca-ca-ca         1.1          180.0         2.0          Using the default value
ca-ca-ca-cd         1.1          180.0         2.0          Using the default value
ca-ca-ca-oh         1.1          180.0         2.0          Using the default value
ca-ca-ca-os         1.1          180.0         2.0          Using the default value
ca-cc-c -o         10.5          180.0         2.0          Using general improper torsional angle  X- X- c- o, penalty score=  6.0)
c -cd-cc-n          1.1          180.0         2.0          Using the default value
ca-cd-cd-n2         1.1          180.0         2.0          Using the default value
cc-cd-cd-nh         1.1          180.0         2.0          Using the default value
c3-cd-nh-hn         1.1          180.0         2.0          Same as X -X -na-hn, penalty score= 41.2 (use general term))
c3-ca-c -o         10.5          180.0         2.0          Using general improper torsional angle  X- X- c- o, penalty score=  6.0)
c -cc-n -hn         1.1          180.0         2.0          Using general improper torsional angle  X- X- n-hn, penalty score=  6.0)
cf-n -c -o         10.5          180.0         2.0          Using general improper torsional angle  X- X- c- o, penalty score=  6.0)
c3-ce-c2-ha         1.1          180.0         2.0          Same as c2-c3-c2-hc, penalty score= 50.2)
c2-ce-ce-ha         1.1          180.0         2.0          Same as X -X -ca-ha, penalty score= 46.8 (use general term))
c -c3-cf-ce         1.1          180.0         2.0          Same as c -c2-c2-c3, penalty score=240.9)
ce-cf-ce-ha         1.1          180.0         2.0          Same as X -X -ca-ha, penalty score= 46.8 (use general term))
c2-c3-c2-ha         1.1          180.0         2.0          Same as X -X -ca-ha, penalty score= 47.1 (use general term))
c2-h4-c2-os         1.1          180.0         2.0          Same as X -X -ca-ha, penalty score= 75.4 (use general term))
c3-o -c -os        10.5          180.0         2.0          Same as X -X -c -o , penalty score= 24.5 (use general term))

NONBON
