# Supplementary material for: Mutually Exclusive Interactions of Rifabutin with Spatially Distinct Mycobacterial Cell Envelope Membrane Layers Offer Insights into Membrane-Centric Therapy of Infectious Diseases
Source: ACS Bio Med Chem Au. 2022 Mar 24;2(4):395–408. doi: 10.1021/acsbiomedchemau.2c00010 (PMC9389580; doi:10.1021/acsbiomedchemau.2c00010)
Supplement: Supplementary file 1 — bg2c00010_si_001.zip [file bg2c00010_si_001.zip › structures and force fields/OM/SL1.frcmod]

Remark line goes here
MASS
cD 12.010        0.000
hL 1.008         0.000

BOND
c3-cD  303.1    1.5350
cD-cD  303.1    1.5350
cD-hL  337.3    1.0920
cD-os  314.1    1.4260
c -cD  328.3    1.5080
cD-oh  314.1    1.4260
cD-h1  335.9    1.0930

ANGLE
c3-c3-cD   63.210     110.630
c3-cD-cD   63.210     110.630
c3-cD-hL   46.370     110.050
c -cD-cD   63.790     110.530
c -cD-hL   47.200     109.680
cD-c3-h1   46.370     110.050
cD-c -o    68.030     123.110
cD-c -os   69.260     111.960
cD-cD-cD   63.210     110.630
cD-cD-hL   46.370     110.050
cD-cD-oh   67.720     109.430
cD-cD-h1   46.360     110.070
cD-oh-ho   47.090     108.160
hL-cD-hL   39.430     108.350
h1-cD-oh   50.970     109.880

DIHE
c3-c3-c3-cD   1    0.3112      180.000          -1.000
c3-c3-c3-cD   1   -0.1233      180.000          -2.000
c3-c3-c3-cD   1    0.1149        0.000          -3.000
c3-c3-c3-cD   1   -0.2199        0.000          -4.000
c3-c3-c3-cD   1    0.2170        0.000           5.000
c3-c3-cD-cD   1    0.3112      180.000          -1.000
c3-c3-cD-cD   1   -0.1233      180.000          -2.000
c3-c3-cD-cD   1    0.1149        0.000          -3.000
c3-c3-cD-cD   1   -0.2199        0.000          -4.000
c3-c3-cD-cD   1    0.2170        0.000           5.000
c3-c3-cD-hL   1    0.16          0.0             3.000
c3-cD-cD-cD   1    0.3112      180.000          -1.000
c3-cD-cD-cD   1   -0.1233      180.000          -2.000
c3-cD-cD-cD   1    0.1149        0.000          -3.000
c3-cD-cD-cD   1   -0.2199        0.000          -4.000
c3-cD-cD-cD   1    0.2170        0.000           5.000
c3-cD-cD-hL   1    0.16          0.0             3.000
c3-os-c -cD   1    2.700       180.000           2.000
c -cD-cD-cD   1    0.1556        0.0             3.000
c -cD-cD-hL   1    0.1556        0.0             3.000
cD-c3-c3-h1   1    0.16          0.0             3.000
cD-cD-c3-h1   1    0.16          0.0             3.000
cD-cD-c -o    1   -0.9110      180.000          -1.000
cD-cD-c -o    1    0.7382      180.000          -2.000
cD-cD-c -o    1    0.3290        0.000          -3.000
cD-cD-c -o    1   -0.5864        0.000          -4.000
cD-cD-c -o    1    0.1333        0.000           5.000
cD-cD-c -os   1   -0.1226      180.000          -1.000
cD-cD-c -os   1   -0.2054      180.000          -2.000
cD-cD-c -os   1    0.1802        0.000          -3.000
cD-cD-c -os   1    0.5107        0.000          -4.000
cD-cD-c -os   1    0.1355        0.000           5.000
cD-cD-cD-cD   1    0.3112      180.000          -1.000
cD-cD-cD-cD   1   -0.1233      180.000          -2.000
cD-cD-cD-cD   1    0.1149        0.000          -3.000
cD-cD-cD-cD   1   -0.2199        0.000          -4.000
cD-cD-cD-cD   1    0.2170        0.000           5.000
cD-cD-cD-hL   1    0.16          0.0             3.000
cD-cD-cD-oh   1    0.1556        0.0             3.000
cD-cD-cD-h1   1    0.1556        0.0             3.000
cD-cD-oh-ho   1    0.16          0.0            -3.000
cD-cD-oh-ho   1    0.25          0.0             1.000
h1-c3-cD-hL   1    0.15          0.0             3.000
hL-cD-c -o    1    0.08        180.0            -3.000
hL-cD-c -o    1    0.80          0.0             1.000
hL-cD-c -os   1    0.000       180.0             2.000
hL-cD-cD-hL   1    0.15          0.0             3.000
hL-cD-cD-oh   1    0.00          0.0            -3.000
hL-cD-cD-oh   1    0.25          0.0             1.000
h1-cD-cD-hL   1    0.1556        0.0             3.000
h1-cD-oh-ho   1    0.500         0.0             3.000

IMPROPER
c3-o -c -os         1.1          180.0         2.0          Using the default value

NONBON
