# Supplementary material for: Mutually Exclusive Interactions of Rifabutin with Spatially Distinct Mycobacterial Cell Envelope Membrane Layers Offer Insights into Membrane-Centric Therapy of Infectious Diseases
Source: ACS Bio Med Chem Au. 2022 Mar 24;2(4):395–408. doi: 10.1021/acsbiomedchemau.2c00010 (PMC9389580; doi:10.1021/acsbiomedchemau.2c00010)
Supplement: Supplementary file 1 — bg2c00010_si_001.zip [file bg2c00010_si_001.zip › structures and force fields/OM/PDIM.pdb]

ATOM      1  C1  PDI     1      -1.422   1.690   0.022  1.00  0.00
ATOM      2  H2  PDI     1      -1.066   2.194   0.896  1.00  0.00
ATOM      3  H3  PDI     1      -1.066   2.194  -0.852  1.00  0.00
ATOM      4  C4  PDI     1      -0.909   0.238   0.022  1.00  0.00
ATOM      5  H5  PDI     1      -1.266  -0.267   0.896  1.00  0.00
ATOM      6  C6  PDI     1      -2.962   1.690   0.022  1.00  0.00
ATOM      7  H7  PDI     1      -3.319   1.183   0.895  1.00  0.00
ATOM      8  O8  PDI     1      -3.439   1.018  -1.147  1.00  0.00
ATOM      9  O9  PDI     1      -1.386  -0.437  -1.146  1.00  0.00
ATOM     10  C10 PDI     1      -0.543  -1.557  -1.427  1.00  0.00
ATOM     11  C11 PDI     1      -4.818   1.337  -1.352  1.00  0.00
ATOM     12  O12 PDI     1      -5.141   2.385  -1.968  1.00  0.00
ATOM     13  O13 PDI     1       0.705  -1.460  -1.297  1.00  0.00
ATOM     14  C14 PDI     1      -5.911   0.393  -0.817  1.00  0.00
ATOM     15  H15 PDI     1      -5.931   0.440   0.252  1.00  0.00
ATOM     16  C16 PDI     1      -5.608  -1.049  -1.263  1.00  0.00
ATOM     17  H17 PDI     1      -4.975  -1.520  -0.540  1.00  0.00
ATOM     18  H18 PDI     1      -5.115  -1.033  -2.212  1.00  0.00
ATOM     19  C19 PDI     1      -6.926  -1.837  -1.382  1.00  0.00
ATOM     20  H20 PDI     1      -7.473  -1.757  -0.466  1.00  0.00
ATOM     21  C21 PDI     1      -6.614  -3.319  -1.665  1.00  0.00
ATOM     22  H22 PDI     1      -6.052  -3.727  -0.852  1.00  0.00
ATOM     23  H23 PDI     1      -6.044  -3.397  -2.567  1.00  0.00
ATOM     24  C24 PDI     1      -7.932  -4.100  -1.821  1.00  0.00
ATOM     25  H25 PDI     1      -8.508  -4.011  -0.923  1.00  0.00
ATOM     26  C26 PDI     1      -7.621  -5.584  -2.087  1.00  0.00
ATOM     27  H27 PDI     1      -7.066  -5.985  -1.264  1.00  0.00
ATOM     28  H28 PDI     1      -7.043  -5.673  -2.983  1.00  0.00
ATOM     29  C29 PDI     1      -8.938  -6.365  -2.247  1.00  0.00
ATOM     30  H30 PDI     1      -9.517  -6.275  -1.352  1.00  0.00
ATOM     31  C31 PDI     1      -8.627  -7.850  -2.510  1.00  0.00
ATOM     32  H32 PDI     1      -8.047  -7.940  -3.405  1.00  0.00
ATOM     33  H33 PDI     1      -8.074  -8.250  -1.686  1.00  0.00
ATOM     34  C34 PDI     1      -9.945  -8.630  -2.671  1.00  0.00
ATOM     35  H35 PDI     1     -10.525  -8.540  -1.777  1.00  0.00
ATOM     36  H36 PDI     1     -10.497  -8.230  -3.496  1.00  0.00
ATOM     37  C37 PDI     1      -9.633 -10.115  -2.934  1.00  0.00
ATOM     38  H38 PDI     1      -9.053 -10.206  -3.828  1.00  0.00
ATOM     39  H39 PDI     1      -9.081 -10.515  -2.109  1.00  0.00
ATOM     40  C40 PDI     1     -10.951 -10.895  -3.095  1.00  0.00
ATOM     41  H41 PDI     1     -11.531 -10.805  -2.201  1.00  0.00
ATOM     42  H42 PDI     1     -11.503 -10.496  -3.920  1.00  0.00
ATOM     43  C43 PDI     1     -10.640 -12.381  -3.357  1.00  0.00
ATOM     44  H44 PDI     1     -10.060 -12.471  -4.252  1.00  0.00
ATOM     45  H45 PDI     1     -10.088 -12.780  -2.532  1.00  0.00
ATOM     46  C46 PDI     1     -11.958 -13.161  -3.519  1.00  0.00
ATOM     47  H47 PDI     1     -12.538 -13.070  -2.625  1.00  0.00
ATOM     48  H48 PDI     1     -12.510 -12.761  -4.344  1.00  0.00
ATOM     49  C49 PDI     1     -11.646 -14.646  -3.781  1.00  0.00
ATOM     50  H50 PDI     1     -11.066 -14.736  -4.675  1.00  0.00
ATOM     51  H51 PDI     1     -11.094 -15.046  -2.956  1.00  0.00
ATOM     52  C52 PDI     1     -12.964 -15.426  -3.943  1.00  0.00
ATOM     53  H53 PDI     1     -13.544 -15.336  -3.048  1.00  0.00
ATOM     54  H54 PDI     1     -13.516 -15.027  -4.768  1.00  0.00
ATOM     55  C55 PDI     1     -12.653 -16.911  -4.205  1.00  0.00
ATOM     56  H56 PDI     1     -12.072 -17.002  -5.099  1.00  0.00
ATOM     57  H57 PDI     1     -12.101 -17.311  -3.379  1.00  0.00
ATOM     58  C58 PDI     1     -13.970 -17.691  -4.366  1.00  0.00
ATOM     59  H59 PDI     1     -14.551 -17.601  -3.472  1.00  0.00
ATOM     60  H60 PDI     1     -14.522 -17.292  -5.192  1.00  0.00
ATOM     61  C61 PDI     1     -13.659 -19.177  -4.628  1.00  0.00
ATOM     62  H62 PDI     1     -13.079 -19.267  -5.523  1.00  0.00
ATOM     63  H63 PDI     1     -13.107 -19.576  -3.803  1.00  0.00
ATOM     64  C64 PDI     1     -14.977 -19.957  -4.790  1.00  0.00
ATOM     65  H65 PDI     1     -15.557 -19.866  -3.896  1.00  0.00
ATOM     66  H66 PDI     1     -15.529 -19.557  -5.615  1.00  0.00
ATOM     67  C67 PDI     1     -14.665 -21.442  -5.052  1.00  0.00
ATOM     68  H68 PDI     1     -14.085 -21.533  -5.946  1.00  0.00
ATOM     69  H69 PDI     1     -14.114 -21.842  -4.227  1.00  0.00
ATOM     70  C70 PDI     1     -15.983 -22.222  -5.214  1.00  0.00
ATOM     71  H71 PDI     1     -16.564 -22.132  -4.319  1.00  0.00
ATOM     72  H72 PDI     1     -16.535 -21.823  -6.039  1.00  0.00
ATOM     73  C73 PDI     1     -15.672 -23.708  -5.476  1.00  0.00
ATOM     74  H74 PDI     1     -15.092 -23.798  -6.370  1.00  0.00
ATOM     75  H75 PDI     1     -15.120 -24.107  -4.650  1.00  0.00
ATOM     76  C76 PDI     1     -16.990 -24.488  -5.638  1.00  0.00
ATOM     77  H77 PDI     1     -17.570 -24.397  -4.743  1.00  0.00
ATOM     78  H78 PDI     1     -17.541 -24.088  -6.463  1.00  0.00
ATOM     79  C79 PDI     1     -16.678 -25.973  -5.899  1.00  0.00
ATOM     80  H80 PDI     1     -16.098 -26.063  -6.794  1.00  0.00
ATOM     81  H81 PDI     1     -16.126 -26.372  -5.074  1.00  0.00
ATOM     82  C82 PDI     1     -17.996 -26.753  -6.061  1.00  0.00
ATOM     83  H83 PDI     1     -18.576 -26.662  -5.167  1.00  0.00
ATOM     84  H84 PDI     1     -18.548 -26.354  -6.886  1.00  0.00
ATOM     85  C85 PDI     1     -17.685 -28.238  -6.323  1.00  0.00
ATOM     86  H86 PDI     1     -18.600 -28.780  -6.435  1.00  0.00
ATOM     87  H87 PDI     1     -17.104 -28.329  -7.217  1.00  0.00
ATOM     88  H88 PDI     1     -17.133 -28.638  -5.498  1.00  0.00
ATOM     89  C89 PDI     1      -7.280   0.826  -1.374  1.00  0.00
ATOM     90  H90 PDI     1      -7.310   0.642  -2.428  1.00  0.00
ATOM     91  H91 PDI     1      -8.055   0.266  -0.892  1.00  0.00
ATOM     92  H92 PDI     1      -7.427   1.869  -1.189  1.00  0.00
ATOM     93  C93 PDI     1      -7.767  -1.260  -2.535  1.00  0.00
ATOM     94  H94 PDI     1      -8.585  -0.698  -2.134  1.00  0.00
ATOM     95  H95 PDI     1      -7.156  -0.620  -3.136  1.00  0.00
ATOM     96  H96 PDI     1      -8.145  -2.060  -3.136  1.00  0.00
ATOM     97  C97 PDI     1      -8.734  -3.524  -3.003  1.00  0.00
ATOM     98  H98 PDI     1      -9.316  -2.691  -2.667  1.00  0.00
ATOM     99  H99 PDI     1      -8.059  -3.201  -3.768  1.00  0.00
ATOM    100 H100 PDI     1      -9.383  -4.278  -3.395  1.00  0.00
ATOM    101 C101 PDI     1      -9.735  -5.789  -3.433  1.00  0.00
ATOM    102 H102 PDI     1     -10.364  -4.996  -3.089  1.00  0.00
ATOM    103 H103 PDI     1      -9.056  -5.412  -4.169  1.00  0.00
ATOM    104 H104 PDI     1     -10.337  -6.561  -3.866  1.00  0.00
ATOM    105 C105 PDI     1      -1.164  -2.887  -1.892  1.00  0.00
ATOM    106 H106 PDI     1      -1.748  -2.719  -2.773  1.00  0.00
ATOM    107 C107 PDI     1      -0.044  -3.896  -2.203  1.00  0.00
ATOM    108 H108 PDI     1       0.607  -3.489  -2.949  1.00  0.00
ATOM    109 H109 PDI     1       0.515  -4.094  -1.313  1.00  0.00
ATOM    110 C110 PDI     1      -0.663  -5.207  -2.723  1.00  0.00
ATOM    111 H111 PDI     1      -1.248  -5.004  -3.595  1.00  0.00
ATOM    112 C112 PDI     1       0.460  -6.200  -3.077  1.00  0.00
ATOM    113 H113 PDI     1       1.033  -6.418  -2.200  1.00  0.00
ATOM    114 H114 PDI     1       1.096  -5.768  -3.821  1.00  0.00
ATOM    115 C115 PDI     1      -0.159  -7.501  -3.622  1.00  0.00
ATOM    116 H116 PDI     1      -0.773  -7.947  -2.868  1.00  0.00
ATOM    117 C117 PDI     1       0.965  -8.479  -4.013  1.00  0.00
ATOM    118 H118 PDI     1       1.555  -8.708  -3.150  1.00  0.00
ATOM    119 H119 PDI     1       1.585  -8.029  -4.760  1.00  0.00
ATOM    120 C120 PDI     1       0.346  -9.774  -4.571  1.00  0.00
ATOM    121 H121 PDI     1      -0.261  -9.543  -5.421  1.00  0.00
ATOM    122 C122 PDI     1      -0.521 -10.438  -3.485  1.00  0.00
ATOM    123 H123 PDI     1      -1.506 -10.020  -3.511  1.00  0.00
ATOM    124 H124 PDI     1      -0.085 -10.264  -2.524  1.00  0.00
ATOM    125 C125 PDI     1      -0.600 -11.954  -3.746  1.00  0.00
ATOM    126 H126 PDI     1      -1.025 -12.128  -4.713  1.00  0.00
ATOM    127 H127 PDI     1       0.384 -12.374  -3.709  1.00  0.00
ATOM    128 C128 PDI     1      -1.482 -12.615  -2.671  1.00  0.00
ATOM    129 H129 PDI     1      -2.478 -12.232  -2.742  1.00  0.00
ATOM    130 H130 PDI     1      -1.085 -12.398  -1.701  1.00  0.00
ATOM    131 C131 PDI     1      -1.501 -14.139  -2.889  1.00  0.00
ATOM    132 H132 PDI     1      -2.114 -14.598  -2.142  1.00  0.00
ATOM    133 H133 PDI     1      -1.898 -14.356  -3.859  1.00  0.00
ATOM    134 C134 PDI     1      -0.067 -14.691  -2.786  1.00  0.00
ATOM    135 H135 PDI     1       0.430 -14.568  -3.726  1.00  0.00
ATOM    136 H136 PDI     1       0.467 -14.157  -2.028  1.00  0.00
ATOM    137 C137 PDI     1      -0.117 -16.186  -2.423  1.00  0.00
ATOM    138 H138 PDI     1       0.877 -16.581  -2.399  1.00  0.00
ATOM    139 H139 PDI     1      -0.571 -16.305  -1.461  1.00  0.00
ATOM    140 C140 PDI     1      -0.945 -16.943  -3.478  1.00  0.00
ATOM    141 H141 PDI     1      -1.987 -16.826  -3.265  1.00  0.00
ATOM    142 H142 PDI     1      -0.732 -16.548  -4.449  1.00  0.00
ATOM    143 C143 PDI     1      -0.579 -18.439  -3.441  1.00  0.00
ATOM    144 H144 PDI     1      -0.763 -18.827  -2.461  1.00  0.00
ATOM    145 H145 PDI     1       0.456 -18.559  -3.683  1.00  0.00
ATOM    146 C146 PDI     1      -1.438 -19.203  -4.465  1.00  0.00
ATOM    147 H147 PDI     1      -2.471 -19.111  -4.204  1.00  0.00
ATOM    148 H148 PDI     1      -1.279 -18.793  -5.441  1.00  0.00
ATOM    149 C149 PDI     1      -1.038 -20.690  -4.463  1.00  0.00
ATOM    150 H150 PDI     1      -1.210 -21.104  -3.491  1.00  0.00
ATOM    151 H151 PDI     1      -0.002 -20.781  -4.711  1.00  0.00
ATOM    152 C152 PDI     1      -1.884 -21.451  -5.502  1.00  0.00
ATOM    153 H153 PDI     1      -2.918 -21.387  -5.236  1.00  0.00
ATOM    154 H154 PDI     1      -1.737 -21.016  -6.468  1.00  0.00
ATOM    155 C155 PDI     1      -1.452 -22.928  -5.532  1.00  0.00
ATOM    156 H156 PDI     1      -1.603 -23.364  -4.567  1.00  0.00
ATOM    157 H157 PDI     1      -0.416 -22.992  -5.794  1.00  0.00
ATOM    158 C158 PDI     1      -2.292 -23.687  -6.576  1.00  0.00
ATOM    159 H159 PDI     1      -3.325 -23.652  -6.296  1.00  0.00
ATOM    160 H160 PDI     1      -2.167 -23.230  -7.535  1.00  0.00
ATOM    161 C161 PDI     1      -1.827 -25.154  -6.641  1.00  0.00
ATOM    162 H162 PDI     1      -1.951 -25.610  -5.682  1.00  0.00
ATOM    163 H163 PDI     1      -0.796 -25.189  -6.923  1.00  0.00
ATOM    164 C164 PDI     1      -2.670 -25.914  -7.683  1.00  0.00
ATOM    165 H165 PDI     1      -3.697 -25.906  -7.385  1.00  0.00
ATOM    166 H166 PDI     1      -2.571 -25.438  -8.637  1.00  0.00
ATOM    167 C167 PDI     1      -2.175 -27.369  -7.782  1.00  0.00
ATOM    168 H168 PDI     1      -2.267 -27.842  -6.827  1.00  0.00
ATOM    169 H169 PDI     1      -1.149 -27.376  -8.085  1.00  0.00
ATOM    170 C170 PDI     1      -3.022 -28.130  -8.817  1.00  0.00
ATOM    171 H171 PDI     1      -4.044 -28.147  -8.499  1.00  0.00
ATOM    172 H172 PDI     1      -2.953 -27.640  -9.766  1.00  0.00
ATOM    173 C173 PDI     1      -2.501 -29.573  -8.946  1.00  0.00
ATOM    174 H174 PDI     1      -2.563 -30.061  -7.996  1.00  0.00
ATOM    175 H175 PDI     1      -1.482 -29.557  -9.272  1.00  0.00
ATOM    176 C176 PDI     1      -3.356 -30.339  -9.973  1.00  0.00
ATOM    177 H177 PDI     1      -2.978 -31.334 -10.081  1.00  0.00
ATOM    178 H178 PDI     1      -4.370 -30.376  -9.636  1.00  0.00
ATOM    179 H179 PDI     1      -3.312 -29.837 -10.918  1.00  0.00
ATOM    180 C180 PDI     1      -2.067  -3.449  -0.778  1.00  0.00
ATOM    181 H181 PDI     1      -2.751  -4.157  -1.197  1.00  0.00
ATOM    182 H182 PDI     1      -1.462  -3.931  -0.039  1.00  0.00
ATOM    183 H183 PDI     1      -2.615  -2.649  -0.326  1.00  0.00
ATOM    184 C184 PDI     1      -1.563  -5.817  -1.632  1.00  0.00
ATOM    185 H185 PDI     1      -1.191  -5.541  -0.667  1.00  0.00
ATOM    186 H186 PDI     1      -2.562  -5.452  -1.748  1.00  0.00
ATOM    187 H187 PDI     1      -1.560  -6.883  -1.723  1.00  0.00
ATOM    188 C188 PDI     1      -1.016  -7.182  -4.861  1.00  0.00
ATOM    189 H189 PDI     1      -2.053  -7.257  -4.606  1.00  0.00
ATOM    190 H190 PDI     1      -0.802  -6.189  -5.197  1.00  0.00
ATOM    191 H191 PDI     1      -0.789  -7.878  -5.641  1.00  0.00
ATOM    192 C192 PDI     1       1.470 -10.740  -4.991  1.00  0.00
ATOM    193 H193 PDI     1       1.924 -11.161  -4.119  1.00  0.00
ATOM    194 H194 PDI     1       1.060 -11.524  -5.593  1.00  0.00
ATOM    195 H195 PDI     1       2.207 -10.206  -5.554  1.00  0.00
ATOM    196 C196 PDI     1      -3.476   3.142   0.025  1.00  0.00
ATOM    197 H197 PDI     1      -3.392   3.551  -0.960  1.00  0.00
ATOM    198 H198 PDI     1      -2.891   3.725   0.705  1.00  0.00
ATOM    199 C199 PDI     1      -4.951   3.164   0.467  1.00  0.00
ATOM    200 H200 PDI     1      -5.567   3.447  -0.361  1.00  0.00
ATOM    201 H201 PDI     1      -5.236   2.190   0.807  1.00  0.00
ATOM    202 C202 PDI     1      -5.129   4.179   1.611  1.00  0.00
ATOM    203 H203 PDI     1      -4.668   5.106   1.339  1.00  0.00
ATOM    204 H204 PDI     1      -4.670   3.800   2.499  1.00  0.00
ATOM    205 C205 PDI     1      -6.630   4.407   1.866  1.00  0.00
ATOM    206 H206 PDI     1      -7.111   4.678   0.949  1.00  0.00
ATOM    207 H207 PDI     1      -7.068   3.508   2.245  1.00  0.00
ATOM    208 C208 PDI     1      -6.810   5.540   2.894  1.00  0.00
ATOM    209 H209 PDI     1      -6.384   6.442   2.508  1.00  0.00
ATOM    210 H210 PDI     1      -6.319   5.275   3.806  1.00  0.00
ATOM    211 C211 PDI     1      -8.311   5.755   3.163  1.00  0.00
ATOM    212 H212 PDI     1      -8.438   6.569   3.845  1.00  0.00
ATOM    213 H213 PDI     1      -8.810   5.980   2.243  1.00  0.00
ATOM    214 C214 PDI     1      -8.912   4.475   3.772  1.00  0.00
ATOM    215 H215 PDI     1      -8.159   3.958   4.330  1.00  0.00
ATOM    216 H216 PDI     1      -9.721   4.736   4.422  1.00  0.00
ATOM    217 C217 PDI     1      -9.432   3.565   2.645  1.00  0.00
ATOM    218 H218 PDI     1      -9.323   4.064   1.704  1.00  0.00
ATOM    219 H219 PDI     1      -8.869   2.655   2.633  1.00  0.00
ATOM    220 C220 PDI     1     -10.919   3.245   2.887  1.00  0.00
ATOM    221 H221 PDI     1     -11.011   2.589   3.728  1.00  0.00
ATOM    222 H222 PDI     1     -11.451   4.152   3.083  1.00  0.00
ATOM    223 C223 PDI     1     -11.508   2.564   1.638  1.00  0.00
ATOM    224 H224 PDI     1     -11.243   3.126   0.767  1.00  0.00
ATOM    225 H225 PDI     1     -11.118   1.572   1.555  1.00  0.00
ATOM    226 C226 PDI     1     -13.042   2.503   1.762  1.00  0.00
ATOM    227 H227 PDI     1     -13.308   1.916   2.616  1.00  0.00
ATOM    228 H228 PDI     1     -13.431   3.494   1.875  1.00  0.00
ATOM    229 C229 PDI     1     -13.635   1.862   0.493  1.00  0.00
ATOM    230 H230 PDI     1     -13.262   2.371  -0.371  1.00  0.00
ATOM    231 H231 PDI     1     -13.352   0.831   0.450  1.00  0.00
ATOM    232 C232 PDI     1     -15.170   1.971   0.532  1.00  0.00
ATOM    233 H233 PDI     1     -15.542   1.469   1.401  1.00  0.00
ATOM    234 H234 PDI     1     -15.454   3.002   0.567  1.00  0.00
ATOM    235 C235 PDI     1     -15.763   1.319  -0.731  1.00  0.00
ATOM    236 H236 PDI     1     -15.329   1.766  -1.601  1.00  0.00
ATOM    237 H237 PDI     1     -16.823   1.467  -0.745  1.00  0.00
ATOM    238 C238 PDI     1     -15.456  -0.190  -0.722  1.00  0.00
ATOM    239 H239 PDI     1     -14.526  -0.368  -1.220  1.00  0.00
ATOM    240 H240 PDI     1     -15.390  -0.534   0.289  1.00  0.00
ATOM    241 C241 PDI     1     -16.582  -0.947  -1.450  1.00  0.00
ATOM    242 H242 PDI     1     -16.593  -0.664  -2.482  1.00  0.00
ATOM    243 H243 PDI     1     -17.523  -0.704  -1.003  1.00  0.00
ATOM    244 C244 PDI     1     -16.337  -2.463  -1.337  1.00  0.00
ATOM    245 H245 PDI     1     -15.505  -2.737  -1.952  1.00  0.00
ATOM    246 H246 PDI     1     -16.126  -2.716  -0.319  1.00  0.00
ATOM    247 C247 PDI     1     -17.593  -3.223  -1.804  1.00  0.00
ATOM    248 H248 PDI     1     -17.765  -3.024  -2.842  1.00  0.00
ATOM    249 H249 PDI     1     -18.438  -2.898  -1.234  1.00  0.00
ATOM    250 C250 PDI     1     -17.385  -4.734  -1.599  1.00  0.00
ATOM    251 H251 PDI     1     -16.652  -5.091  -2.292  1.00  0.00
ATOM    252 H252 PDI     1     -17.049  -4.916  -0.599  1.00  0.00
ATOM    253 C253 PDI     1     -18.716  -5.472  -1.835  1.00  0.00
ATOM    254 H254 PDI     1     -19.029  -5.327  -2.847  1.00  0.00
ATOM    255 H255 PDI     1     -19.461  -5.085  -1.172  1.00  0.00
ATOM    256 C256 PDI     1     -18.523  -6.977  -1.567  1.00  0.00
ATOM    257 H257 PDI     1     -17.861  -7.387  -2.300  1.00  0.00
ATOM    258 H258 PDI     1     -18.106  -7.115  -0.592  1.00  0.00
ATOM    259 H259 PDI     1     -19.470  -7.473  -1.623  1.00  0.00
ATOM    260 C260 PDI     1       0.631   0.238   0.022  1.00  0.00
ATOM    261 H261 PDI     1       0.988  -0.696   0.402  1.00  0.00
ATOM    262 H262 PDI     1       0.988   0.376  -0.977  1.00  0.00
ATOM    263 C263 PDI     1       1.144   1.384   0.913  1.00  0.00
ATOM    264 H264 PDI     1       1.032   2.315   0.397  1.00  0.00
ATOM    265 H265 PDI     1       0.579   1.410   1.821  1.00  0.00
ATOM    266 C266 PDI     1       2.632   1.154   1.240  1.00  0.00
ATOM    267 H267 PDI     1       3.002   1.977   1.815  1.00  0.00
ATOM    268 H268 PDI     1       2.737   0.250   1.801  1.00  0.00
ATOM    269 C269 PDI     1       3.433   1.042  -0.070  1.00  0.00
ATOM    270 H270 PDI     1       3.512   0.013  -0.353  1.00  0.00
ATOM    271 H271 PDI     1       2.932   1.587  -0.843  1.00  0.00
ATOM    272 C272 PDI     1       4.843   1.626   0.139  1.00  0.00
ATOM    273 H273 PDI     1       5.316   1.130   0.960  1.00  0.00
ATOM    274 C274 PDI     1       5.679   1.418  -1.137  1.00  0.00
ATOM    275 H275 PDI     1       5.175   1.860  -1.971  1.00  0.00
ATOM    276 C276 PDI     1       5.863  -0.091  -1.390  1.00  0.00
ATOM    277 H277 PDI     1       5.729  -0.625  -0.473  1.00  0.00
ATOM    278 H278 PDI     1       5.140  -0.423  -2.105  1.00  0.00
ATOM    279 C279 PDI     1       7.280  -0.351  -1.934  1.00  0.00
ATOM    280 H280 PDI     1       7.407  -1.399  -2.110  1.00  0.00
ATOM    281 H281 PDI     1       7.414   0.184  -2.851  1.00  0.00
ATOM    282 H282 PDI     1       8.003  -0.019  -1.219  1.00  0.00
ATOM    283 C283 PDI     1       4.735   3.132   0.441  1.00  0.00
ATOM    284 H284 PDI     1       4.069   3.590  -0.260  1.00  0.00
ATOM    285 H285 PDI     1       4.357   3.270   1.433  1.00  0.00
ATOM    286 H286 PDI     1       5.702   3.582   0.362  1.00  0.00
ATOM    287 O287 PDI     1       6.960   2.033  -0.974  1.00  0.00
ATOM    288 C288 PDI     1       7.265   2.815  -2.131  1.00  0.00
ATOM    289 H289 PDI     1       7.011   3.838  -1.947  1.00  0.00
ATOM    290 H290 PDI     1       8.310   2.741  -2.347  1.00  0.00
ATOM    291 H291 PDI     1       6.702   2.452  -2.965  1.00  0.00   
END   
