# Supplementary material for: Mutually Exclusive Interactions of Rifabutin with Spatially Distinct Mycobacterial Cell Envelope Membrane Layers Offer Insights into Membrane-Centric Therapy of Infectious Diseases
Source: ACS Bio Med Chem Au. 2022 Mar 24;2(4):395–408. doi: 10.1021/acsbiomedchemau.2c00010 (PMC9389580; doi:10.1021/acsbiomedchemau.2c00010)
Supplement: Supplementary file 1 — bg2c00010_si_001.zip [file bg2c00010_si_001.zip › structures and force fields/OM/DOPC.pdb]

ATOM      1  C1  DOP    1       7.485  63.540  34.665  1.00  0.00           C 
ATOM      2  H2  DOP    1       8.528  63.259  34.502  1.00  0.00           H 
ATOM      3  H3  DOP    1       7.531  64.630  34.702  1.00  0.00           H 
ATOM      4  C4  DOP    1       7.012  63.005  36.041  1.00  0.00           C 
ATOM      5  H5  DOP    1       7.269  61.948  36.138  1.00  0.00           H 
ATOM      6  H6  DOP    1       5.942  63.219  36.013  1.00  0.00           H 
ATOM      7  C7  DOP    1       7.680  63.691  37.193  1.00  0.00           C 
ATOM      8  H8  DOP    1       7.571  64.777  37.153  1.00  0.00           H 
ATOM      9  H9  DOP    1       8.760  63.532  37.185  1.00  0.00           H 
ATOM     10  C10 DOP    1       7.146  63.226  38.594  1.00  0.00           C 
ATOM     11  H11 DOP    1       7.786  62.427  38.975  1.00  0.00           H 
ATOM     12  H12 DOP    1       6.108  62.887  38.559  1.00  0.00           H 
ATOM     13  C13 DOP    1       7.308  64.400  39.612  1.00  0.00           C 
ATOM     14  H14 DOP    1       8.361  64.679  39.696  1.00  0.00           H 
ATOM     15  H15 DOP    1       6.792  65.281  39.224  1.00  0.00           H 
ATOM     16  C16 DOP    1       6.577  64.076  40.945  1.00  0.00           C 
ATOM     17  H17 DOP    1       5.503  64.086  40.745  1.00  0.00           H 
ATOM     18  H18 DOP    1       6.815  63.044  41.210  1.00  0.00           H 
ATOM     19  C19 DOP    1       6.919  65.004  42.110  1.00  0.00           C 
ATOM     20  H20 DOP    1       8.001  65.106  42.221  1.00  0.00           H 
ATOM     21  H21 DOP    1       6.566  64.547  43.036  1.00  0.00           H 
ATOM     22  C22 DOP    1       6.515  66.438  41.891  1.00  0.00           C 
ATOM     23  H23 DOP    1       7.183  66.946  41.201  1.00  0.00           H 
ATOM     24  C24 DOP    1       5.614  67.110  42.598  1.00  0.00           C 
ATOM     25  H25 DOP    1       5.377  68.140  42.343  1.00  0.00           H 
ATOM     26  C26 DOP    1       4.616  66.524  43.607  1.00  0.00           C 
ATOM     27  H27 DOP    1       4.726  65.438  43.561  1.00  0.00           H 
ATOM     28  H28 DOP    1       3.623  66.788  43.237  1.00  0.00           H 
ATOM     29  C29 DOP    1       4.793  67.220  44.967  1.00  0.00           C 
ATOM     30  H30 DOP    1       3.920  66.875  45.525  1.00  0.00           H 
ATOM     31  H31 DOP    1       4.698  68.301  44.845  1.00  0.00           H 
ATOM     32  C32 DOP    1       6.161  66.988  45.646  1.00  0.00           C 
ATOM     33  H33 DOP    1       6.247  65.904  45.746  1.00  0.00           H 
ATOM     34  H34 DOP    1       6.950  67.447  45.046  1.00  0.00           H 
ATOM     35  C35 DOP    1       6.127  67.590  47.036  1.00  0.00           C 
ATOM     36  H36 DOP    1       5.860  68.636  46.873  1.00  0.00           H 
ATOM     37  H37 DOP    1       5.352  67.178  47.686  1.00  0.00           H 
ATOM     38  C38 DOP    1       7.492  67.469  47.676  1.00  0.00           C 
ATOM     39  H39 DOP    1       8.236  68.017  47.094  1.00  0.00           H 
ATOM     40  H40 DOP    1       7.873  66.447  47.647  1.00  0.00           H 
ATOM     41  C41 DOP    1       7.476  68.000  49.121  1.00  0.00           C 
ATOM     42  H42 DOP    1       6.954  68.944  49.289  1.00  0.00           H 
ATOM     43  H43 DOP    1       7.004  67.296  49.809  1.00  0.00           H 
ATOM     44  C44 DOP    1       8.882  68.174  49.666  1.00  0.00           C 
ATOM     45  H45 DOP    1       9.349  67.188  49.658  1.00  0.00           H 
ATOM     46  H46 DOP    1       9.503  68.895  49.130  1.00  0.00           H 
ATOM     47  C47 DOP    1       8.821  68.511  51.152  1.00  0.00           C 
ATOM     48  H48 DOP    1       8.301  69.466  51.253  1.00  0.00           H 
ATOM     49  H49 DOP    1       8.443  67.684  51.756  1.00  0.00           H 
ATOM     50  H50 DOP    1       9.844  68.668  51.499  1.00  0.00           H 
ATOM     51  C51 DOP    1       6.743  62.914  33.448  1.00  0.00           C 
ATOM     52  O52 DOP    1       5.611  62.496  33.477  1.00  0.00           O 
ATOM     53  O53 DOP    1       7.426  62.911  32.269  1.00  0.00           O 
ATOM     54  C54 DOP    1       6.649  62.652  31.020  1.00  0.00           C 
ATOM     55  H55 DOP    1       5.560  62.672  31.112  1.00  0.00           H 
ATOM     56  H56 DOP    1       6.977  63.434  30.331  1.00  0.00           H 
ATOM     57  C57 DOP    1       6.837  61.195  30.542  1.00  0.00           C 
ATOM     58  H58 DOP    1       7.898  60.984  30.382  1.00  0.00           H 
ATOM     59  C59 DOP    1       6.078  61.076  29.172  1.00  0.00           C 
ATOM     60  H60 DOP    1       6.630  61.600  28.387  1.00  0.00           H 
ATOM     61  H61 DOP    1       6.037  60.015  28.911  1.00  0.00           H 
ATOM     62  O62 DOP    1       4.731  61.581  29.088  1.00  0.00           O 
ATOM     63  P63 DOP    1       3.476  60.704  29.393  1.00  0.00           P 
ATOM     64  O64 DOP    1       3.259  60.032  27.976  1.00  0.00           O 
ATOM     65  C65 DOP    1       2.411  58.905  27.939  1.00  0.00           C 
ATOM     66  H66 DOP    1       1.526  59.039  28.566  1.00  0.00           H 
ATOM     67  H67 DOP    1       2.962  58.032  28.300  1.00  0.00           H 
ATOM     68  C68 DOP    1       2.143  58.550  26.497  1.00  0.00           C 
ATOM     69  H69 DOP    1       1.546  57.638  26.466  1.00  0.00           H 
ATOM     70  H70 DOP    1       1.417  59.217  26.030  1.00  0.00           H 
ATOM     71  N71 DOP    1       3.289  58.476  25.492  1.00  0.00           N 
ATOM     72  C72 DOP    1       2.903  57.821  24.226  1.00  0.00           C 
ATOM     73  H73 DOP    1       1.940  58.221  23.905  1.00  0.00           H 
ATOM     74  H74 DOP    1       3.680  57.866  23.461  1.00  0.00           H 
ATOM     75  H75 DOP    1       2.677  56.772  24.423  1.00  0.00           H 
ATOM     76  C76 DOP    1       4.500  57.776  26.075  1.00  0.00           C 
ATOM     77  H77 DOP    1       4.234  57.065  26.858  1.00  0.00           H 
ATOM     78  H78 DOP    1       5.017  57.246  25.273  1.00  0.00           H 
ATOM     79  H79 DOP    1       5.185  58.527  26.472  1.00  0.00           H 
ATOM     80  C80 DOP    1       3.661  59.884  25.134  1.00  0.00           C 
ATOM     81  H81 DOP    1       2.729  60.400  24.901  1.00  0.00           H 
ATOM     82  H82 DOP    1       4.267  59.982  24.232  1.00  0.00           H 
ATOM     83  H83 DOP    1       4.076  60.316  26.046  1.00  0.00           H 
ATOM     84  O84 DOP    1       3.724  59.520  30.213  1.00  0.00           O 
ATOM     85  O85 DOP    1       2.282  61.416  29.924  1.00  0.00           O 
ATOM     86  O86 DOP    1       6.301  60.317  31.516  1.00  0.00           O 
ATOM     87  C87 DOP    1       6.466  58.991  31.439  1.00  0.00           C 
ATOM     88  O88 DOP    1       7.079  58.428  30.534  1.00  0.00           O 
ATOM     89  C89 DOP    1       5.811  58.307  32.618  1.00  0.00           C 
ATOM     90  H90 DOP    1       4.747  58.121  32.457  1.00  0.00           H 
ATOM     91  H91 DOP    1       5.872  58.953  33.496  1.00  0.00           H 
ATOM     92  C92 DOP    1       6.546  56.976  32.915  1.00  0.00           C 
ATOM     93  H93 DOP    1       7.617  57.181  32.964  1.00  0.00           H 
ATOM     94  H94 DOP    1       6.377  56.335  32.046  1.00  0.00           H 
ATOM     95  C95 DOP    1       6.054  56.286  34.166  1.00  0.00           C 
ATOM     96  H96 DOP    1       6.122  55.213  33.974  1.00  0.00           H 
ATOM     97  H97 DOP    1       4.994  56.520  34.288  1.00  0.00           H 
ATOM     98  C98 DOP    1       6.954  56.685  35.373  1.00  0.00           C 
ATOM     99  H99 DOP    1       6.744  57.697  35.726  1.00  0.00           H 
ATOM    100 H100 DOP    1       7.982  56.724  35.006  1.00  0.00           H 
ATOM    101 C101 DOP    1       6.912  55.673  36.632  1.00  0.00           C 
ATOM    102 H102 DOP    1       7.555  54.798  36.513  1.00  0.00           H 
ATOM    103 H103 DOP    1       5.871  55.343  36.644  1.00  0.00           H 
ATOM    104 C104 DOP    1       7.301  56.439  37.829  1.00  0.00           C 
ATOM    105 H105 DOP    1       6.754  57.384  37.849  1.00  0.00           H 
ATOM    106 H106 DOP    1       8.342  56.732  37.680  1.00  0.00           H 
ATOM    107 C107 DOP    1       7.199  55.714  39.216  1.00  0.00           C 
ATOM    108 H108 DOP    1       7.488  56.297  40.093  1.00  0.00           H 
ATOM    109 H109 DOP    1       7.841  54.834  39.290  1.00  0.00           H 
ATOM    110 C110 DOP    1       5.820  55.099  39.475  1.00  0.00           C 
ATOM    111 H111 DOP    1       5.143  54.924  38.643  1.00  0.00           H 
ATOM    112 C112 DOP    1       5.374  54.659  40.650  1.00  0.00           C 
ATOM    113 H113 DOP    1       4.394  54.188  40.653  1.00  0.00           H 
ATOM    114 C114 DOP    1       6.027  54.698  41.940  1.00  0.00           C 
ATOM    115 H115 DOP    1       6.419  55.686  42.191  1.00  0.00           H 
ATOM    116 H116 DOP    1       6.888  54.028  41.979  1.00  0.00           H 
ATOM    117 C117 DOP    1       5.018  54.333  43.060  1.00  0.00           C 
ATOM    118 H118 DOP    1       4.587  53.333  42.977  1.00  0.00           H 
ATOM    119 H119 DOP    1       4.283  55.112  42.846  1.00  0.00           H 
ATOM    120 C120 DOP    1       5.575  54.565  44.429  1.00  0.00           C 
ATOM    121 H121 DOP    1       5.930  55.584  44.599  1.00  0.00           H 
ATOM    122 H122 DOP    1       6.512  54.005  44.449  1.00  0.00           H 
ATOM    123 C123 DOP    1       4.679  54.195  45.540  1.00  0.00           C 
ATOM    124 H124 DOP    1       4.271  53.185  45.463  1.00  0.00           H 
ATOM    125 H125 DOP    1       3.815  54.850  45.673  1.00  0.00           H 
ATOM    126 C126 DOP    1       5.578  54.186  46.863  1.00  0.00           C 
ATOM    127 H127 DOP    1       6.201  55.077  46.762  1.00  0.00           H 
ATOM    128 H128 DOP    1       6.208  53.296  46.805  1.00  0.00           H 
ATOM    129 C129 DOP    1       4.758  54.330  48.142  1.00  0.00           C 
ATOM    130 H130 DOP    1       4.006  53.541  48.215  1.00  0.00           H 
ATOM    131 H131 DOP    1       4.235  55.284  48.043  1.00  0.00           H 
ATOM    132 C132 DOP    1       5.687  54.348  49.430  1.00  0.00           C 
ATOM    133 H133 DOP    1       5.186  54.893  50.233  1.00  0.00           H 
ATOM    134 H134 DOP    1       6.541  54.997  49.223  1.00  0.00           H 
ATOM    135 C135 DOP    1       5.982  52.916  49.840  1.00  0.00           C 
ATOM    136 H136 DOP    1       5.204  52.640  50.554  1.00  0.00           H 
ATOM    137 H137 DOP    1       6.945  52.785  50.339  1.00  0.00           H 
ATOM    138 H138 DOP    1       5.938  52.212  49.006  1.00  0.00           H                      
END
