# Supplementary material for: Mutually Exclusive Interactions of Rifabutin with Spatially Distinct Mycobacterial Cell Envelope Membrane Layers Offer Insights into Membrane-Centric Therapy of Infectious Diseases
Source: ACS Bio Med Chem Au. 2022 Mar 24;2(4):395–408. doi: 10.1021/acsbiomedchemau.2c00010 (PMC9389580; doi:10.1021/acsbiomedchemau.2c00010)
Supplement: Supplementary file 1 — bg2c00010_si_001.zip [file bg2c00010_si_001.zip › structures and force fields/OM/LAM.pdb]

ATOM      1  C1  LAM     1      37.729 -27.133  -5.744  1.00  0.00           C 
ATOM      2  C2  LAM     1      37.439 -26.087  -4.629  1.00  0.00           C 
ATOM      3  C3  LAM     1      38.413 -24.891  -4.873  1.00  0.00           C 
ATOM      4  C4  LAM     1      38.176 -24.162  -6.294  1.00  0.00           C 
ATOM      5  C5  LAM     1      38.286 -25.214  -7.406  1.00  0.00           C 
ATOM      6  C6  LAM     1      37.459 -26.549  -7.161  1.00  0.00           C 
ATOM      7  H7  LAM     1      37.666 -26.405  -3.605  1.00  0.00           H 
ATOM      8  H8  LAM     1      38.765 -27.493  -5.759  1.00  0.00           H 
ATOM      9  H9  LAM     1      37.156 -23.758  -6.281  1.00  0.00           H 
ATOM     10  H10 LAM     1      39.348 -25.492  -7.390  1.00  0.00           H 
ATOM     11  H11 LAM     1      36.388 -26.329  -7.246  1.00  0.00           H 
ATOM     12  H12 LAM     1      39.426 -25.309  -4.922  1.00  0.00           H 
ATOM     13  O13 LAM     1      36.937 -28.309  -5.729  1.00  0.00           O 
ATOM     14  O14 LAM     1      38.027 -24.631  -8.688  1.00  0.00           O 
ATOM     15  H15 LAM     1      38.538 -23.803  -8.704  1.00  0.00           H 
ATOM     16  O16 LAM     1      38.946 -23.026  -6.516  1.00  0.00           O 
ATOM     17  H17 LAM     1      38.726 -22.342  -5.860  1.00  0.00           H 
ATOM     18  O18 LAM     1      38.505 -23.986  -3.740  1.00  0.00           O 
ATOM     19  H19 LAM     1      37.979 -23.176  -3.863  1.00  0.00           H 
ATOM     20  O20 LAM     1      38.406 -30.105  -4.983  1.00  0.00           O 
ATOM     21  C21 LAM     1      38.666 -31.507  -4.685  1.00  0.00           C 
ATOM     22  H22 LAM     1      37.741 -32.029  -4.959  1.00  0.00           H 
ATOM     23  H23 LAM     1      39.409 -32.011  -5.314  1.00  0.00           H 
ATOM     24  C24 LAM     1      38.889 -31.714  -3.154  1.00  0.00           C 
ATOM     25  H25 LAM     1      38.042 -31.292  -2.599  1.00  0.00           H 
ATOM     26  C26 LAM     1      39.102 -33.323  -2.853  1.00  0.00           C 
ATOM     27  H27 LAM     1      39.815 -33.800  -3.536  1.00  0.00           H 
ATOM     28  H28 LAM     1      38.119 -33.788  -3.004  1.00  0.00           H 
ATOM     29  O29 LAM     1      37.669 -27.517  -8.289  1.00  0.00           O 
ATOM     30  C30 LAM     1      38.871 -28.366  -8.446  1.00  0.00           C 
ATOM     31  C31 LAM     1      40.005 -27.697  -9.224  1.00  0.00           C 
ATOM     32  H32 LAM     1      39.148 -28.716  -7.445  1.00  0.00           H 
ATOM     33  O33 LAM     1      38.435 -29.509  -9.313  1.00  0.00           O 
ATOM     34  C34 LAM     1      39.448 -27.260 -10.601  1.00  0.00           C 
ATOM     35  H35 LAM     1      40.224 -26.762  -8.694  1.00  0.00           H 
ATOM     36  O36 LAM     1      41.172 -28.571  -9.372  1.00  0.00           O 
ATOM     37  C37 LAM     1      37.929 -29.243 -10.669  1.00  0.00           C 
ATOM     38  C38 LAM     1      39.048 -28.440 -11.422  1.00  0.00           C 
ATOM     39  H39 LAM     1      38.701 -26.461 -10.511  1.00  0.00           H 
ATOM     40  O40 LAM     1      40.503 -26.574 -11.227  1.00  0.00           O 
ATOM     41  H41 LAM     1      41.762 -27.972  -9.861  1.00  0.00           H 
ATOM     42  H42 LAM     1      37.054 -28.587 -10.588  1.00  0.00           H 
ATOM     43  C43 LAM     1      37.539 -30.538 -11.400  1.00  0.00           C 
ATOM     44  H44 LAM     1      39.912 -29.088 -11.611  1.00  0.00           H 
ATOM     45  O45 LAM     1      38.669 -27.939 -12.750  1.00  0.00           O 
ATOM     46  H46 LAM     1      40.173 -26.268 -12.089  1.00  0.00           H 
ATOM     47  H47 LAM     1      37.976 -30.474 -12.404  1.00  0.00           H 
ATOM     48  H48 LAM     1      37.998 -31.364 -10.843  1.00  0.00           H 
ATOM     49  H49 LAM     1      37.936 -27.326 -12.564  1.00  0.00           H 
ATOM     50  O50 LAM     1      36.152 -25.544  -4.787  1.00  0.00           O 
ATOM     51  C51 LAM     1      35.150 -26.161  -3.964  1.00  0.00           C 
ATOM     52  C52 LAM     1      33.828 -25.373  -4.182  1.00  0.00           C 
ATOM     53  H53 LAM     1      34.874 -27.210  -4.118  1.00  0.00           H 
ATOM     54  O54 LAM     1      35.552 -26.080  -2.545  1.00  0.00           O 
ATOM     55  C55 LAM     1      33.893 -23.929  -3.520  1.00  0.00           C 
ATOM     56  H56 LAM     1      33.735 -25.059  -5.229  1.00  0.00           H 
ATOM     57  O57 LAM     1      32.706 -26.174  -3.622  1.00  0.00           O 
ATOM     58  C58 LAM     1      35.775 -24.747  -1.989  1.00  0.00           C 
ATOM     59  C59 LAM     1      34.494 -23.882  -2.079  1.00  0.00           C 
ATOM     60  H60 LAM     1      34.599 -23.408  -4.178  1.00  0.00           H 
ATOM     61  O61 LAM     1      32.657 -23.352  -3.662  1.00  0.00           O 
ATOM     62  H62 LAM     1      31.894 -25.649  -3.729  1.00  0.00           H 
ATOM     63  H63 LAM     1      36.589 -24.251  -2.531  1.00  0.00           H 
ATOM     64  C64 LAM     1      36.323 -24.999  -0.584  1.00  0.00           C 
ATOM     65  H65 LAM     1      33.695 -24.206  -1.401  1.00  0.00           H 
ATOM     66  O66 LAM     1      34.766 -22.518  -1.852  1.00  0.00           O 
ATOM     67  H67 LAM     1      32.351 -22.929  -2.840  1.00  0.00           H 
ATOM     68  H68 LAM     1      36.925 -25.916  -0.590  1.00  0.00           H 
ATOM     69  H69 LAM     1      37.005 -24.183  -0.313  1.00  0.00           H 
ATOM     70  O70 LAM     1      35.330 -25.118   0.447  1.00  0.00           O 
ATOM     71  H71 LAM     1      33.919 -22.139  -1.558  1.00  0.00           H 
ATOM     72  O72 LAM     1      40.040 -30.954  -2.703  1.00  0.00           O 
ATOM     73  O73 LAM     1      39.428 -33.570  -1.467  1.00  0.00           O 
ATOM     74  O74 LAM     1      36.157 -30.568 -11.491  1.00  0.00           O 
ATOM     75  C75 LAM     1      35.688 -29.795 -12.615  1.00  0.00           C 
ATOM     76  C76 LAM     1      34.138 -29.817 -12.583  1.00  0.00           C 
ATOM     77  H77 LAM     1      36.038 -28.757 -12.652  1.00  0.00           H 
ATOM     78  O78 LAM     1      36.090 -30.353 -13.901  1.00  0.00           O 
ATOM     79  C79 LAM     1      33.505 -31.191 -13.159  1.00  0.00           C 
ATOM     80  H80 LAM     1      33.807 -29.822 -11.537  1.00  0.00           H 
ATOM     81  O81 LAM     1      33.511 -28.742 -13.401  1.00  0.00           O 
ATOM     82  C82 LAM     1      35.753 -31.715 -14.004  1.00  0.00           C 
ATOM     83  C83 LAM     1      34.263 -31.830 -14.323  1.00  0.00           C 
ATOM     84  H84 LAM     1      33.657 -31.780 -12.245  1.00  0.00           H 
ATOM     85  O85 LAM     1      32.130 -30.898 -13.460  1.00  0.00           O 
ATOM     86  H86 LAM     1      32.924 -28.427 -12.692  1.00  0.00           H 
ATOM     87  H87 LAM     1      35.945 -32.263 -13.073  1.00  0.00           H 
ATOM     88  C88 LAM     1      36.710 -32.368 -15.028  1.00  0.00           C 
ATOM     89  H89 LAM     1      34.014 -31.297 -15.249  1.00  0.00           H 
ATOM     90  O90 LAM     1      33.882 -33.191 -14.596  1.00  0.00           O 
ATOM     91  H91 LAM     1      32.299 -29.995 -13.779  1.00  0.00           H 
ATOM     92  H92 LAM     1      36.405 -33.345 -15.424  1.00  0.00           H 
ATOM     93  H93 LAM     1      36.610 -31.705 -15.896  1.00  0.00           H 
ATOM     94  H94 LAM     1      33.013 -33.350 -15.004  1.00  0.00           H 
ATOM     95  O95 LAM     1      38.072 -32.410 -14.410  1.00  0.00           O 
ATOM     96  C96 LAM     1      39.211 -32.491 -15.374  1.00  0.00           C 
ATOM     97  C97 LAM     1      40.568 -32.504 -14.624  1.00  0.00           C 
ATOM     98  H98 LAM     1      39.045 -33.396 -15.969  1.00  0.00           H 
ATOM     99  O99 LAM     1      39.169 -31.297 -16.179  1.00  0.00           O 
ATOM    100 C100 LAM     1      40.850 -31.087 -13.915  1.00  0.00           C 
ATOM    101 H101 LAM     1      40.476 -33.310 -13.886  1.00  0.00           H 
ATOM    102 O102 LAM     1      41.702 -32.808 -15.404  1.00  0.00           O 
ATOM    103 C103 LAM     1      39.350 -30.002 -15.586  1.00  0.00           C 
ATOM    104 C104 LAM     1      40.704 -29.918 -14.955  1.00  0.00           C 
ATOM    105 H105 LAM     1      40.056 -30.961 -13.169  1.00  0.00           H 
ATOM    106 O106 LAM     1      42.113 -31.088 -13.208  1.00  0.00           O 
ATOM    107 H107 LAM     1      42.075 -33.602 -14.984  1.00  0.00           H 
ATOM    108 H108 LAM     1      38.595 -29.818 -14.812  1.00  0.00           H 
ATOM    109 C109 LAM     1      39.192 -28.840 -16.661  1.00  0.00           C 
ATOM    110 H110 LAM     1      41.541 -30.104 -15.640  1.00  0.00           H 
ATOM    111 O111 LAM     1      40.901 -28.700 -14.243  1.00  0.00           O 
ATOM    112 H112 LAM     1      42.690 -31.068 -13.991  1.00  0.00           H 
ATOM    113 H113 LAM     1      38.181 -29.059 -17.024  1.00  0.00           H 
ATOM    114 H114 LAM     1      39.292 -27.856 -16.186  1.00  0.00           H 
ATOM    115 H115 LAM     1      40.077 -28.555 -13.747  1.00  0.00           H 
ATOM    116 O116 LAM     1      40.270 -28.889 -17.690  1.00  0.00           O 
ATOM    117 C117 LAM     1      40.100 -28.061 -18.843  1.00  0.00           C 
ATOM    118 C118 LAM     1      41.439 -28.011 -19.592  1.00  0.00           C 
ATOM    119 H119 LAM     1      39.300 -28.496 -19.454  1.00  0.00           H 
ATOM    120 O120 LAM     1      39.678 -26.741 -18.474  1.00  0.00           O 
ATOM    121 C121 LAM     1      42.517 -27.262 -18.824  1.00  0.00           C 
ATOM    122 H122 LAM     1      41.806 -29.042 -19.672  1.00  0.00           H 
ATOM    123 O123 LAM     1      41.243 -27.351 -20.899  1.00  0.00           O 
ATOM    124 C124 LAM     1      40.606 -26.150 -17.531  1.00  0.00           C 
ATOM    125 C125 LAM     1      41.967 -25.959 -18.248  1.00  0.00           C 
ATOM    126 H126 LAM     1      42.854 -27.846 -17.960  1.00  0.00           H 
ATOM    127 O127 LAM     1      43.745 -27.010 -19.585  1.00  0.00           O 
ATOM    128 H128 LAM     1      40.862 -28.060 -21.445  1.00  0.00           H 
ATOM    129 H129 LAM     1      40.729 -26.704 -16.592  1.00  0.00           H 
ATOM    130 C130 LAM     1      39.934 -24.790 -17.070  1.00  0.00           C 
ATOM    131 H131 LAM     1      41.779 -25.300 -19.105  1.00  0.00           H 
ATOM    132 O132 LAM     1      42.988 -25.302 -17.435  1.00  0.00           O 
ATOM    133 H133 LAM     1      43.677 -27.592 -20.362  1.00  0.00           H 
ATOM    134 H134 LAM     1      40.599 -24.318 -16.337  1.00  0.00           H 
ATOM    135 H135 LAM     1      39.760 -24.100 -17.905  1.00  0.00           H 
ATOM    136 H136 LAM     1      43.513 -24.718 -18.010  1.00  0.00           H 
ATOM    137 O137 LAM     1      38.701 -25.147 -16.327  1.00  0.00           O 
ATOM    138 C138 LAM     1      38.055 -23.981 -15.776  1.00  0.00           C 
ATOM    139 C139 LAM     1      38.577 -23.566 -14.309  1.00  0.00           C 
ATOM    140 H140 LAM     1      38.135 -23.108 -16.434  1.00  0.00           H 
ATOM    141 O141 LAM     1      36.665 -24.276 -15.602  1.00  0.00           O 
ATOM    142 C142 LAM     1      38.286 -24.690 -13.335  1.00  0.00           C 
ATOM    143 H143 LAM     1      39.656 -23.518 -14.501  1.00  0.00           H 
ATOM    144 O144 LAM     1      37.988 -22.398 -13.761  1.00  0.00           O 
ATOM    145 C145 LAM     1      36.311 -25.314 -14.672  1.00  0.00           C 
ATOM    146 C146 LAM     1      36.755 -25.029 -13.251  1.00  0.00           C 
ATOM    147 H147 LAM     1      38.700 -25.628 -13.725  1.00  0.00           H 
ATOM    148 O148 LAM     1      38.793 -24.413 -12.015  1.00  0.00           O 
ATOM    149 H149 LAM     1      38.624 -21.667 -13.858  1.00  0.00           H 
ATOM    150 H150 LAM     1      36.885 -26.218 -14.911  1.00  0.00           H 
ATOM    151 C151 LAM     1      34.737 -25.452 -14.805  1.00  0.00           C 
ATOM    152 H152 LAM     1      36.278 -24.130 -12.844  1.00  0.00           H 
ATOM    153 O153 LAM     1      36.560 -26.174 -12.501  1.00  0.00           O 
ATOM    154 H154 LAM     1      38.983 -23.460 -12.062  1.00  0.00           H 
ATOM    155 H155 LAM     1      34.475 -26.182 -14.030  1.00  0.00           H 
ATOM    156 H156 LAM     1      34.230 -24.511 -14.559  1.00  0.00           H 
ATOM    157 H157 LAM     1      36.201 -25.971 -11.619  1.00  0.00           H 
ATOM    158 O158 LAM     1      34.582 -25.849 -16.120  1.00  0.00           O 
ATOM    159 C159 LAM     1      33.281 -25.623 -16.667  1.00  0.00           C 
ATOM    160 O160 LAM     1      33.200 -26.064 -18.059  1.00  0.00           O 
ATOM    161 C161 LAM     1      32.096 -26.341 -15.967  1.00  0.00           C 
ATOM    162 H162 LAM     1      33.044 -24.553 -16.651  1.00  0.00           H 
ATOM    163 C163 LAM     1      31.842 -26.461 -18.388  1.00  0.00           C 
ATOM    164 C164 LAM     1      31.239 -26.936 -17.117  1.00  0.00           C 
ATOM    165 H165 LAM     1      32.428 -27.168 -15.327  1.00  0.00           H 
ATOM    166 O166 LAM     1      31.288 -25.362 -15.275  1.00  0.00           O 
ATOM    167 H167 LAM     1      31.856 -27.320 -19.070  1.00  0.00           H 
ATOM    168 C168 LAM     1      31.081 -25.250 -18.906  1.00  0.00           C 
ATOM    169 H169 LAM     1      30.200 -26.608 -16.987  1.00  0.00           H 
ATOM    170 O170 LAM     1      31.237 -28.375 -17.009  1.00  0.00           O 
ATOM    171 H171 LAM     1      31.629 -25.331 -14.364  1.00  0.00           H 
ATOM    172 H172 LAM     1      30.987 -24.406 -18.212  1.00  0.00           H 
ATOM    173 H173 LAM     1      30.049 -25.541 -19.135  1.00  0.00           H 
ATOM    174 H174 LAM     1      30.592 -28.789 -17.608  1.00  0.00           H 
ATOM    175 O175 LAM     1      31.693 -24.747 -20.145  1.00  0.00           O 
ATOM    176 C176 LAM     1      30.760 -23.908 -20.880  1.00  0.00           C 
ATOM    177 O177 LAM     1      30.008 -23.010 -19.952  1.00  0.00           O 
ATOM    178 C178 LAM     1      31.375 -22.917 -21.873  1.00  0.00           C 
ATOM    179 H179 LAM     1      30.080 -24.626 -21.352  1.00  0.00           H 
ATOM    180 C180 LAM     1      29.692 -21.745 -20.565  1.00  0.00           C 
ATOM    181 C181 LAM     1      30.844 -21.457 -21.525  1.00  0.00           C 
ATOM    182 H182 LAM     1      32.463 -22.871 -21.746  1.00  0.00           H 
ATOM    183 O183 LAM     1      31.074 -23.288 -23.232  1.00  0.00           O 
ATOM    184 H184 LAM     1      29.525 -20.952 -19.825  1.00  0.00           H 
ATOM    185 C185 LAM     1      28.339 -21.963 -21.277  1.00  0.00           C 
ATOM    186 H186 LAM     1      30.637 -20.968 -22.485  1.00  0.00           H 
ATOM    187 O187 LAM     1      31.821 -20.592 -20.853  1.00  0.00           O 
ATOM    188 H188 LAM     1      30.144 -23.017 -23.318  1.00  0.00           H 
ATOM    189 H189 LAM     1      27.920 -21.003 -21.604  1.00  0.00           H 
ATOM    190 H190 LAM     1      27.658 -22.420 -20.550  1.00  0.00           H 
ATOM    191 H191 LAM     1      32.364 -20.301 -21.606  1.00  0.00           H 
ATOM    192 O192 LAM     1      28.421 -22.911 -22.375  1.00  0.00           O 
ATOM    193 C193 LAM     1      27.330 -22.926 -23.244  1.00  0.00           C 
ATOM    194 O194 LAM     1      27.918 -23.471 -24.428  1.00  0.00           O 
ATOM    195 C195 LAM     1      26.222 -23.894 -22.735  1.00  0.00           C 
ATOM    196 H196 LAM     1      26.979 -21.914 -23.478  1.00  0.00           H 
ATOM    197 C197 LAM     1      27.469 -24.850 -24.580  1.00  0.00           C 
ATOM    198 C198 LAM     1      26.089 -24.936 -23.866  1.00  0.00           C 
ATOM    199 H199 LAM     1      26.532 -24.438 -21.834  1.00  0.00           H 
ATOM    200 O200 LAM     1      25.001 -23.230 -22.518  1.00  0.00           O 
ATOM    201 H201 LAM     1      28.225 -25.464 -24.076  1.00  0.00           H 
ATOM    202 C202 LAM     1      27.614 -25.140 -26.140  1.00  0.00           C 
ATOM    203 H203 LAM     1      25.340 -24.489 -24.531  1.00  0.00           H 
ATOM    204 O204 LAM     1      25.834 -26.276 -23.377  1.00  0.00           O 
ATOM    205 H205 LAM     1      24.680 -23.530 -21.650  1.00  0.00           H 
ATOM    206 H206 LAM     1      26.940 -24.469 -26.686  1.00  0.00           H 
ATOM    207 H207 LAM     1      27.358 -26.169 -26.422  1.00  0.00           H 
ATOM    208 O208 LAM     1      28.918 -25.003 -26.730  1.00  0.00           O 
ATOM    209 H209 LAM     1      25.705 -26.905 -24.108  1.00  0.00           H 
ATOM    210 H210 LAM     1      28.812 -25.111 -27.691  1.00  0.00           H 
ATOM    211 C211 LAM     1      34.573 -26.234   0.586  1.00  0.00           C 
ATOM    212 C212 LAM     1      41.340 -31.030  -3.088  1.00  0.00           C 
ATOM    213 C213 LAM     1      38.572 -33.347  -0.435  1.00  0.00           C 
ATOM    214 O214 LAM     1      41.846 -32.025  -3.552  1.00  0.00           O 
ATOM    215 O215 LAM     1      37.604 -32.745  -0.582  1.00  0.00           O 
ATOM    216 O216 LAM     1      34.840 -27.367   0.212  1.00  0.00           O 
ATOM    217 C217 LAM     1      42.059 -29.884  -2.345  1.00  0.00           C 
ATOM    218 H218 LAM     1      41.326 -29.091  -2.151  1.00  0.00           H 
ATOM    219 H219 LAM     1      42.836 -29.506  -3.020  1.00  0.00           H 
ATOM    220 C220 LAM     1      39.255 -33.839   0.895  1.00  0.00           C 
ATOM    221 H221 LAM     1      38.708 -34.790   0.896  1.00  0.00           H 
ATOM    222 H222 LAM     1      40.335 -33.876   0.708  1.00  0.00           H 
ATOM    223 C223 LAM     1      42.769 -30.428  -1.078  1.00  0.00           C 
ATOM    224 H224 LAM     1      43.279 -29.601  -0.570  1.00  0.00           H 
ATOM    225 H225 LAM     1      43.539 -31.169  -1.327  1.00  0.00           H 
ATOM    226 C226 LAM     1      41.731 -31.048  -0.152  1.00  0.00           C 
ATOM    227 H227 LAM     1      40.908 -30.344   0.024  1.00  0.00           H 
ATOM    228 H228 LAM     1      41.308 -31.955  -0.602  1.00  0.00           H 
ATOM    229 C229 LAM     1      42.340 -31.614   1.137  1.00  0.00           C 
ATOM    230 H230 LAM     1      43.424 -31.624   0.970  1.00  0.00           H 
ATOM    231 H231 LAM     1      42.006 -32.565   1.571  1.00  0.00           H 
ATOM    232 C232 LAM     1      42.208 -30.630   2.328  1.00  0.00           C 
ATOM    233 H233 LAM     1      42.556 -29.663   1.943  1.00  0.00           H 
ATOM    234 H234 LAM     1      41.128 -30.456   2.400  1.00  0.00           H 
ATOM    235 C235 LAM     1      42.915 -31.124   3.616  1.00  0.00           C 
ATOM    236 H236 LAM     1      44.005 -31.038   3.531  1.00  0.00           H 
ATOM    237 H237 LAM     1      42.639 -32.179   3.740  1.00  0.00           H 
ATOM    238 C238 LAM     1      42.523 -30.300   4.853  1.00  0.00           C 
ATOM    239 H239 LAM     1      42.707 -29.256   4.571  1.00  0.00           H 
ATOM    240 H240 LAM     1      41.460 -30.247   5.119  1.00  0.00           H 
ATOM    241 C241 LAM     1      43.383 -30.721   6.106  1.00  0.00           C 
ATOM    242 H242 LAM     1      43.026 -31.693   6.467  1.00  0.00           H 
ATOM    243 H243 LAM     1      44.425 -30.830   5.783  1.00  0.00           H 
ATOM    244 C244 LAM     1      43.322 -29.628   7.185  1.00  0.00           C 
ATOM    245 H245 LAM     1      43.795 -28.728   6.774  1.00  0.00           H 
ATOM    246 H246 LAM     1      42.251 -29.489   7.379  1.00  0.00           H 
ATOM    247 C247 LAM     1      43.971 -30.075   8.526  1.00  0.00           C 
ATOM    248 H248 LAM     1      45.000 -30.368   8.283  1.00  0.00           H 
ATOM    249 H249 LAM     1      43.493 -31.025   8.796  1.00  0.00           H 
ATOM    250 C250 LAM     1      43.884 -29.106   9.712  1.00  0.00           C 
ATOM    251 H251 LAM     1      44.404 -28.238   9.289  1.00  0.00           H 
ATOM    252 H252 LAM     1      42.914 -28.821  10.137  1.00  0.00           H 
ATOM    253 C253 LAM     1      44.697 -29.691  10.905  1.00  0.00           C 
ATOM    254 H254 LAM     1      44.356 -30.732  10.969  1.00  0.00           H 
ATOM    255 H255 LAM     1      45.752 -29.729  10.608  1.00  0.00           H 
ATOM    256 C256 LAM     1      44.517 -28.919  12.190  1.00  0.00           C 
ATOM    257 H257 LAM     1      43.445 -28.737  12.339  1.00  0.00           H 
ATOM    258 H258 LAM     1      45.014 -27.960  11.996  1.00  0.00           H 
ATOM    259 C259 LAM     1      45.229 -29.466  13.484  1.00  0.00           C 
ATOM    260 H260 LAM     1      44.832 -30.479  13.627  1.00  0.00           H 
ATOM    261 H261 LAM     1      46.320 -29.561  13.420  1.00  0.00           H 
ATOM    262 C262 LAM     1      44.875 -28.702  14.771  1.00  0.00           C 
ATOM    263 H263 LAM     1      45.299 -27.702  14.619  1.00  0.00           H 
ATOM    264 H264 LAM     1      43.785 -28.612  14.854  1.00  0.00           H 
ATOM    265 C265 LAM     1      45.679 -29.348  15.960  1.00  0.00           C 
ATOM    266 H266 LAM     1      45.513 -30.432  15.995  1.00  0.00           H 
ATOM    267 H267 LAM     1      46.733 -29.065  15.853  1.00  0.00           H 
ATOM    268 C268 LAM     1      45.144 -28.899  17.290  1.00  0.00           C 
ATOM    269 H269 LAM     1      45.859 -28.993  18.117  1.00  0.00           H 
ATOM    270 H270 LAM     1      44.828 -27.848  17.295  1.00  0.00           H 
ATOM    271 H271 LAM     1      44.351 -29.588  17.606  1.00  0.00           H 
ATOM    272 C272 LAM     1      38.915 -32.941   2.099  1.00  0.00           C 
ATOM    273 H273 LAM     1      39.363 -31.944   2.004  1.00  0.00           H 
ATOM    274 H274 LAM     1      37.833 -32.857   2.261  1.00  0.00           H 
ATOM    275 C275 LAM     1      39.408 -33.532   3.518  1.00  0.00           C 
ATOM    276 H276 LAM     1      39.003 -34.538   3.681  1.00  0.00           H 
ATOM    277 H277 LAM     1      40.475 -33.785   3.511  1.00  0.00           H 
ATOM    278 C278 LAM     1      39.039 -32.620   4.671  1.00  0.00           C 
ATOM    279 H279 LAM     1      39.438 -31.626   4.436  1.00  0.00           H 
ATOM    280 H280 LAM     1      37.949 -32.598   4.794  1.00  0.00           H 
ATOM    281 C281 LAM     1      39.769 -33.126   5.960  1.00  0.00           C 
ATOM    282 H282 LAM     1      39.480 -34.146   6.244  1.00  0.00           H 
ATOM    283 H283 LAM     1      40.858 -33.161   5.828  1.00  0.00           H 
ATOM    284 C284 LAM     1      39.499 -32.051   7.106  1.00  0.00           C 
ATOM    285 H285 LAM     1      39.853 -31.072   6.761  1.00  0.00           H 
ATOM    286 H286 LAM     1      38.443 -32.049   7.401  1.00  0.00           H 
ATOM    287 C287 LAM     1      40.280 -32.595   8.354  1.00  0.00           C 
ATOM    288 H288 LAM     1      41.317 -32.623   7.998  1.00  0.00           H 
ATOM    289 H289 LAM     1      39.928 -33.624   8.495  1.00  0.00           H 
ATOM    290 C290 LAM     1      40.275 -31.747   9.662  1.00  0.00           C 
ATOM    291 H291 LAM     1      40.656 -30.721   9.593  1.00  0.00           H 
ATOM    292 H292 LAM     1      39.232 -31.525   9.920  1.00  0.00           H 
ATOM    293 C293 LAM     1      41.004 -32.306  10.868  1.00  0.00           C 
ATOM    294 H294 LAM     1      42.035 -32.587  10.624  1.00  0.00           H 
ATOM    295 H295 LAM     1      40.571 -33.284  11.113  1.00  0.00           H 
ATOM    296 C296 LAM     1      40.798 -31.459  12.135  1.00  0.00           C 
ATOM    297 H297 LAM     1      40.917 -30.371  12.074  1.00  0.00           H 
ATOM    298 H298 LAM     1      39.787 -31.544  12.553  1.00  0.00           H 
ATOM    299 C299 LAM     1      41.756 -31.927  13.286  1.00  0.00           C 
ATOM    300 H300 LAM     1      42.709 -31.428  13.071  1.00  0.00           H 
ATOM    301 H301 LAM     1      41.895 -33.014  13.252  1.00  0.00           H 
ATOM    302 C302 LAM     1      41.176 -31.488  14.618  1.00  0.00           C 
ATOM    303 H303 LAM     1      40.265 -32.077  14.781  1.00  0.00           H 
ATOM    304 H304 LAM     1      40.936 -30.418  14.642  1.00  0.00           H 
ATOM    305 C305 LAM     1      42.135 -31.678  15.813  1.00  0.00           C 
ATOM    306 H306 LAM     1      41.732 -31.017  16.590  1.00  0.00           H 
ATOM    307 H307 LAM     1      43.073 -31.193  15.515  1.00  0.00           H 
ATOM    308 C308 LAM     1      42.368 -33.107  16.238  1.00  0.00           C 
ATOM    309 H309 LAM     1      41.436 -33.617  16.512  1.00  0.00           H 
ATOM    310 H310 LAM     1      42.788 -33.644  15.378  1.00  0.00           H 
ATOM    311 C311 LAM     1      43.362 -33.142  17.405  1.00  0.00           C 
ATOM    312 H312 LAM     1      43.050 -32.537  18.265  1.00  0.00           H 
ATOM    313 H313 LAM     1      44.318 -32.639  17.216  1.00  0.00           H 
ATOM    314 C314 LAM     1      43.502 -34.625  17.967  1.00  0.00           C 
ATOM    315 H315 LAM     1      42.522 -35.037  18.236  1.00  0.00           H 
ATOM    316 H316 LAM     1      43.904 -35.305  17.206  1.00  0.00           H 
ATOM    317 C317 LAM     1      44.311 -34.634  19.309  1.00  0.00           C 
ATOM    318 H318 LAM     1      43.759 -34.301  20.196  1.00  0.00           H 
ATOM    319 H319 LAM     1      44.656 -35.616  19.656  1.00  0.00           H 
ATOM    320 H320 LAM     1      45.195 -33.985  19.283  1.00  0.00           H 
ATOM    321 C321 LAM     1      33.560 -25.993   1.741  1.00  0.00           C 
ATOM    322 H322 LAM     1      32.576 -26.107   1.270  1.00  0.00           H 
ATOM    323 H323 LAM     1      33.735 -24.969   2.094  1.00  0.00           H 
ATOM    324 C324 LAM     1      33.621 -27.062   2.839  1.00  0.00           C 
ATOM    325 H325 LAM     1      33.563 -28.097   2.478  1.00  0.00           H 
ATOM    326 H326 LAM     1      34.595 -26.990   3.339  1.00  0.00           H 
ATOM    327 C327 LAM     1      32.456 -26.858   3.782  1.00  0.00           C 
ATOM    328 H328 LAM     1      31.499 -27.178   3.354  1.00  0.00           H 
ATOM    329 H329 LAM     1      32.363 -25.796   4.041  1.00  0.00           H 
ATOM    330 C330 LAM     1      32.655 -27.592   5.092  1.00  0.00           C 
ATOM    331 H331 LAM     1      32.530 -28.662   4.885  1.00  0.00           H 
ATOM    332 H332 LAM     1      33.702 -27.450   5.387  1.00  0.00           H 
ATOM    333 C333 LAM     1      31.787 -27.180   6.234  1.00  0.00           C 
ATOM    334 H334 LAM     1      30.717 -27.278   6.013  1.00  0.00           H 
ATOM    335 H335 LAM     1      32.013 -26.130   6.454  1.00  0.00           H 
ATOM    336 C336 LAM     1      32.063 -27.997   7.474  1.00  0.00           C 
ATOM    337 H337 LAM     1      31.573 -28.947   7.230  1.00  0.00           H 
ATOM    338 H338 LAM     1      33.128 -28.224   7.604  1.00  0.00           H 
ATOM    339 C339 LAM     1      31.537 -27.359   8.781  1.00  0.00           C 
ATOM    340 H340 LAM     1      30.442 -27.295   8.793  1.00  0.00           H 
ATOM    341 H341 LAM     1      31.937 -26.337   8.761  1.00  0.00           H 
ATOM    342 C342 LAM     1      31.978 -28.105  10.037  1.00  0.00           C 
ATOM    343 H343 LAM     1      31.648 -29.149  10.095  1.00  0.00           H 
ATOM    344 H344 LAM     1      33.072 -28.189  10.037  1.00  0.00           H 
ATOM    345 C345 LAM     1      31.685 -27.279  11.303  1.00  0.00           C 
ATOM    346 H346 LAM     1      30.613 -27.052  11.344  1.00  0.00           H 
ATOM    347 H347 LAM     1      32.194 -26.310  11.227  1.00  0.00           H 
ATOM    348 C348 LAM     1      32.206 -27.918  12.576  1.00  0.00           C 
ATOM    349 H349 LAM     1      33.294 -28.046  12.539  1.00  0.00           H 
ATOM    350 H350 LAM     1      31.734 -28.904  12.666  1.00  0.00           H 
ATOM    351 C351 LAM     1      31.832 -27.032  13.795  1.00  0.00           C 
ATOM    352 H352 LAM     1      30.746 -27.093  13.936  1.00  0.00           H 
ATOM    353 H353 LAM     1      32.112 -26.002  13.543  1.00  0.00           H 
ATOM    354 C354 LAM     1      32.544 -27.599  15.053  1.00  0.00           C 
ATOM    355 H355 LAM     1      32.200 -28.612  15.294  1.00  0.00           H 
ATOM    356 H356 LAM     1      33.557 -27.756  14.664  1.00  0.00           H 
ATOM    357 C357 LAM     1      32.407 -26.580  16.270  1.00  0.00           C 
ATOM    358 H358 LAM     1      32.772 -25.598  15.947  1.00  0.00           H 
ATOM    359 H359 LAM     1      31.341 -26.470  16.505  1.00  0.00           H 
ATOM    360 C360 LAM     1      33.114 -26.836  17.560  1.00  0.00           C 
ATOM    361 H361 LAM     1      32.873 -27.883  17.782  1.00  0.00           H 
ATOM    362 H362 LAM     1      34.188 -26.798  17.344  1.00  0.00           H 
ATOM    363 C363 LAM     1      32.666 -25.941  18.748  1.00  0.00           C 
ATOM    364 H364 LAM     1      32.805 -24.928  18.353  1.00  0.00           H 
ATOM    365 H365 LAM     1      31.605 -26.078  18.989  1.00  0.00           H 
ATOM    366 C366 LAM     1      33.532 -26.080  20.049  1.00  0.00           C 
ATOM    367 H367 LAM     1      33.448 -27.058  20.538  1.00  0.00           H 
ATOM    368 H368 LAM     1      34.599 -26.001  19.805  1.00  0.00           H 
ATOM    369 C369 LAM     1      33.110 -24.978  21.052  1.00  0.00           C 
ATOM    370 H370 LAM     1      33.026 -24.006  20.548  1.00  0.00           H 
ATOM    371 H371 LAM     1      32.090 -25.253  21.346  1.00  0.00           H 
ATOM    372 H372 LAM     1      33.741 -24.896  21.945  1.00  0.00           H 
ATOM    373 P373 LAM     1      36.955 -29.458  -4.675  1.00  0.00           P 
ATOM    374 O374 LAM     1      37.066 -28.966  -3.282  1.00  0.00           O 
ATOM    375 O375 LAM     1      35.670 -30.292  -4.654  1.00  0.00           O
END
