# Supplementary material for: Mutually Exclusive Interactions of Rifabutin with Spatially Distinct Mycobacterial Cell Envelope Membrane Layers Offer Insights into Membrane-Centric Therapy of Infectious Diseases
Source: ACS Bio Med Chem Au. 2022 Mar 24;2(4):395–408. doi: 10.1021/acsbiomedchemau.2c00010 (PMC9389580; doi:10.1021/acsbiomedchemau.2c00010)
Supplement: Supplementary file 1 — bg2c00010_si_001.zip [file bg2c00010_si_001.zip › structures and force fields/OM/TDM.frcmod]

Remark line goes here
MASS

BOND

ANGLE

DIHE
c3-c3-cx-cx   1    0.180         0.000          -3.000      same as c3-c3-c3-c3
c3-c3-cx-cx   1    0.250       180.000          -2.000      same as c3-c3-c3-c3
c3-c3-cx-cx   1    0.200       180.000           1.000      same as c3-c3-c3-c3, penalty score=179.0
c3-c3-cx-hc   1    0.160         0.000           3.000      same as hc-c3-c3-c3, penalty score= 92.0
hc-c3-cx-cx   1    0.160         0.000           3.000      same as hc-c3-c3-c3, penalty score=179.0
hc-c3-cx-hc   1    0.150         0.000           3.000      same as hc-c3-c3-hc, penalty score= 92.0

IMPROPER
c3-o -c -os         1.1          180.0         2.0          Using the default value

NONBON
