# Supplementary material for: Mutually Exclusive Interactions of Rifabutin with Spatially Distinct Mycobacterial Cell Envelope Membrane Layers Offer Insights into Membrane-Centric Therapy of Infectious Diseases
Source: ACS Bio Med Chem Au. 2022 Mar 24;2(4):395–408. doi: 10.1021/acsbiomedchemau.2c00010 (PMC9389580; doi:10.1021/acsbiomedchemau.2c00010)
Supplement: Supplementary file 1 — bg2c00010_si_001.zip [file bg2c00010_si_001.zip › structures and force fields/OM/DPPC.pdb]

ATOM      1  C1  DPP     1       2.470  -3.051  14.506  1.00  0.00           C
ATOM      2  H2  DPP     1       1.895  -3.165  15.433  1.00  0.00           H
ATOM      3  H3  DPP     1       2.417  -1.999  14.202  1.00  0.00           H
ATOM      4  H4  DPP     1       3.490  -3.326  14.801  1.00  0.00           H
ATOM      5  C5  DPP     1       2.085  -4.114  13.443  1.00  0.00           C
ATOM      6  H6  DPP     1       2.534  -5.050  13.799  1.00  0.00           H
ATOM      7  H7  DPP     1       0.991  -4.191  13.460  1.00  0.00           H
ATOM      8  C8  DPP     1       2.542  -3.844  11.950  1.00  0.00           C
ATOM      9  H9  DPP     1       3.402  -3.163  11.950  1.00  0.00           H
ATOM     10  H10 DPP     1       2.999  -4.723  11.480  1.00  0.00           H
ATOM     11  C11 DPP     1       1.445  -3.289  10.999  1.00  0.00           C
ATOM     12  H12 DPP     1       0.563  -3.938  10.956  1.00  0.00           H
ATOM     13  H13 DPP     1       1.136  -2.303  11.367  1.00  0.00           H
ATOM     14  C14 DPP     1       1.989  -3.280   9.555  1.00  0.00           C
ATOM     15  H15 DPP     1       2.828  -2.575   9.598  1.00  0.00           H
ATOM     16  H16 DPP     1       2.296  -4.305   9.312  1.00  0.00           H
ATOM     17  C17 DPP     1       0.911  -2.926   8.499  1.00  0.00           C
ATOM     18  H18 DPP     1       0.040  -3.576   8.350  1.00  0.00           H
ATOM     19  H19 DPP     1       0.467  -1.957   8.754  1.00  0.00           H
ATOM     20  C20 DPP     1       1.570  -2.646   7.085  1.00  0.00           C
ATOM     21  H21 DPP     1       2.246  -1.783   7.127  1.00  0.00           H
ATOM     22  H22 DPP     1       2.236  -3.476   6.822  1.00  0.00           H
ATOM     23  C23 DPP     1       0.503  -2.385   5.981  1.00  0.00           C
ATOM     24  H24 DPP     1      -0.158  -3.242   5.805  1.00  0.00           H
ATOM     25  H25 DPP     1      -0.123  -1.542   6.297  1.00  0.00           H
ATOM     26  C26 DPP     1       1.072  -2.057   4.617  1.00  0.00           C
ATOM     27  H27 DPP     1       1.539  -1.074   4.753  1.00  0.00           H
ATOM     28  H28 DPP     1       1.790  -2.817   4.287  1.00  0.00           H
ATOM     29  C29 DPP     1      -0.103  -1.854   3.575  1.00  0.00           C
ATOM     30  H30 DPP     1      -0.637  -2.808   3.483  1.00  0.00           H
ATOM     31  H31 DPP     1      -0.788  -1.097   3.977  1.00  0.00           H
ATOM     32  C32 DPP     1       0.473  -1.525   2.132  1.00  0.00           C
ATOM     33  H33 DPP     1       0.901  -0.515   2.145  1.00  0.00           H
ATOM     34  H34 DPP     1       1.191  -2.293   1.818  1.00  0.00           H
ATOM     35  C35 DPP     1      -0.634  -1.499   0.970  1.00  0.00           C
ATOM     36  H36 DPP     1      -1.137  -2.463   0.830  1.00  0.00           H
ATOM     37  H37 DPP     1      -1.443  -0.813   1.248  1.00  0.00           H
ATOM     38  C38 DPP     1      -0.064  -1.084  -0.405  1.00  0.00           C
ATOM     39  H39 DPP     1       0.268  -0.038  -0.390  1.00  0.00           H
ATOM     40  H40 DPP     1       0.815  -1.603  -0.807  1.00  0.00           H
ATOM     41  C41 DPP     1      -1.008  -1.181  -1.578  1.00  0.00           C
ATOM     42  H42 DPP     1      -1.300  -2.237  -1.606  1.00  0.00           H
ATOM     43  H43 DPP     1      -1.911  -0.715  -1.166  1.00  0.00           H
ATOM     44  C44 DPP     1      -0.389  -0.573  -2.884  1.00  0.00           C
ATOM     45  H45 DPP     1      -0.003   0.430  -2.668  1.00  0.00           H
ATOM     46  H46 DPP     1       0.362  -1.281  -3.257  1.00  0.00           H
ATOM     47  C47 DPP     1      -1.455  -0.593  -4.036  1.00  0.00           C
ATOM     48  O48 DPP     1      -2.639  -0.545  -3.835  1.00  0.00           O
ATOM     49  O49 DPP     1      -0.878  -0.715  -5.213  1.00  0.00           O
ATOM     50  C50 DPP     1      -1.642  -0.613  -6.463  1.00  0.00           C
ATOM     51  H51 DPP     1      -0.970  -0.885  -7.285  1.00  0.00           H
ATOM     52  H52 DPP     1      -2.362  -1.438  -6.402  1.00  0.00           H
ATOM     53  C53 DPP     1      -2.161   0.782  -6.668  1.00  0.00           C
ATOM     54  H54 DPP     1      -2.708   1.033  -5.751  1.00  0.00           H
ATOM     55  C55 DPP     1      -2.876   1.061  -7.976  1.00  0.00           C
ATOM     56  H56 DPP     1      -3.869   0.648  -7.759  1.00  0.00           H
ATOM     57  H57 DPP     1      -2.963   2.125  -8.231  1.00  0.00           H
ATOM     58  O58 DPP     1      -2.224   0.252  -8.978  1.00  0.00           O
ATOM     59  P59 DPP     1      -2.018   0.888 -10.472  1.00  0.00           P
ATOM     60  O60 DPP     1      -3.455   0.691 -11.056  1.00  0.00           O
ATOM     61  C61 DPP     1      -4.136  -0.564 -11.014  1.00  0.00           C
ATOM     62  H62 DPP     1      -4.313  -0.924  -9.993  1.00  0.00           H
ATOM     63  H63 DPP     1      -5.155  -0.435 -11.401  1.00  0.00           H
ATOM     64  C64 DPP     1      -3.366  -1.682 -11.801  1.00  0.00           C
ATOM     65  H65 DPP     1      -2.290  -1.513 -11.742  1.00  0.00           H
ATOM     66  H66 DPP     1      -3.608  -2.659 -11.381  1.00  0.00           H
ATOM     67  N67 DPP     1      -3.710  -1.854 -13.384  1.00  0.00           N
ATOM     68  C68 DPP     1      -2.741  -2.901 -13.984  1.00  0.00           C
ATOM     69  H69 DPP     1      -3.051  -3.908 -13.702  1.00  0.00           H
ATOM     70  H70 DPP     1      -1.699  -2.738 -13.703  1.00  0.00           H
ATOM     71  H71 DPP     1      -2.787  -2.727 -15.060  1.00  0.00           H
ATOM     72  C72 DPP     1      -3.547  -0.510 -14.101  1.00  0.00           C
ATOM     73  H73 DPP     1      -4.324   0.208 -13.835  1.00  0.00           H
ATOM     74  H74 DPP     1      -3.649  -0.924 -15.105  1.00  0.00           H
ATOM     75  H75 DPP     1      -2.587  -0.004 -13.988  1.00  0.00           H
ATOM     76  C76 DPP     1      -5.105  -2.412 -13.529  1.00  0.00           C
ATOM     77  H77 DPP     1      -5.833  -1.773 -13.026  1.00  0.00           H
ATOM     78  H78 DPP     1      -5.145  -3.400 -13.068  1.00  0.00           H
ATOM     79  H79 DPP     1      -5.343  -2.478 -14.592  1.00  0.00           H
ATOM     80  O80 DPP     1      -1.507   2.346 -10.376  1.00  0.00           O
ATOM     81  O81 DPP     1      -1.035   0.137 -11.292  1.00  0.00           O
ATOM     82  O82 DPP     1      -0.961   1.564  -6.720  1.00  0.00           O
ATOM     83  C83 DPP     1      -1.003   2.928  -6.603  1.00  0.00           C
ATOM     84  O84 DPP     1      -1.986   3.575  -6.355  1.00  0.00           O
ATOM     85  C85 DPP     1       2.277   0.550  10.785  1.00  0.00           C
ATOM     86  H86 DPP     1       1.280   0.098  10.718  1.00  0.00           H
ATOM     87  H87 DPP     1       2.569   0.808  11.811  1.00  0.00           H
ATOM     88  H88 DPP     1       2.955  -0.178  10.324  1.00  0.00           H
ATOM     89  C89 DPP     1       2.435   1.838   9.805  1.00  0.00           C
ATOM     90  H90 DPP     1       1.789   2.677  10.090  1.00  0.00           H
ATOM     91  H91 DPP     1       3.438   2.276   9.888  1.00  0.00           H
ATOM     92  C92 DPP     1       2.377   1.311   8.374  1.00  0.00           C
ATOM     93  H93 DPP     1       3.367   0.920   8.107  1.00  0.00           H
ATOM     94  H94 DPP     1       1.665   0.477   8.352  1.00  0.00           H
ATOM     95  C95 DPP     1       2.003   2.357   7.321  1.00  0.00           C
ATOM     96  H96 DPP     1       0.992   2.727   7.530  1.00  0.00           H
ATOM     97  H97 DPP     1       2.634   3.240   7.475  1.00  0.00           H
ATOM     98  C98 DPP     1       2.119   1.765   5.857  1.00  0.00           C
ATOM     99  H99 DPP     1       3.079   1.239   5.784  1.00  0.00           H
ATOM    100 H100 DPP     1       1.502   0.876   5.676  1.00  0.00           H
ATOM    101 C101 DPP     1       1.871   2.853   4.790  1.00  0.00           C
ATOM    102 H102 DPP     1       0.867   3.287   4.875  1.00  0.00           H
ATOM    103 H103 DPP     1       2.560   3.657   5.076  1.00  0.00           H
ATOM    104 C104 DPP     1       1.980   2.416   3.300  1.00  0.00           C
ATOM    105 H105 DPP     1       2.948   1.972   3.041  1.00  0.00           H
ATOM    106 H106 DPP     1       1.165   1.692   3.176  1.00  0.00           H
ATOM    107 C107 DPP     1       1.490   3.465   2.314  1.00  0.00           C
ATOM    108 H108 DPP     1       0.624   4.016   2.701  1.00  0.00           H
ATOM    109 H109 DPP     1       2.233   4.271   2.259  1.00  0.00           H
ATOM    110 C110 DPP     1       1.265   2.934   0.925  1.00  0.00           C
ATOM    111 H111 DPP     1       1.983   2.130   0.725  1.00  0.00           H
ATOM    112 H112 DPP     1       0.301   2.412   0.901  1.00  0.00           H
ATOM    113 C113 DPP     1       1.192   4.008  -0.158  1.00  0.00           C
ATOM    114 H114 DPP     1       0.331   4.662   0.028  1.00  0.00           H
ATOM    115 H115 DPP     1       2.031   4.712  -0.218  1.00  0.00           H
ATOM    116 C116 DPP     1       0.913   3.389  -1.566  1.00  0.00           C
ATOM    117 H117 DPP     1       1.787   2.738  -1.689  1.00  0.00           H
ATOM    118 H118 DPP     1       0.075   2.683  -1.601  1.00  0.00           H
ATOM    119 C119 DPP     1       0.754   4.357  -2.742  1.00  0.00           C
ATOM    120 H120 DPP     1       0.024   5.141  -2.508  1.00  0.00           H
ATOM    121 H121 DPP     1       1.744   4.787  -2.939  1.00  0.00           H
ATOM    122 C122 DPP     1       0.412   3.589  -4.033  1.00  0.00           C
ATOM    123 H123 DPP     1       1.144   2.772  -4.030  1.00  0.00           H
ATOM    124 H124 DPP     1      -0.596   3.161  -3.983  1.00  0.00           H
ATOM    125 C125 DPP     1       0.582   4.396  -5.395  1.00  0.00           C
ATOM    126 H126 DPP     1      -0.192   5.170  -5.324  1.00  0.00           H
ATOM    127 H127 DPP     1       1.512   4.977  -5.444  1.00  0.00           H
ATOM    128 C128 DPP     1       0.332   3.515  -6.689  1.00  0.00           C
ATOM    129 H129 DPP     1       0.420   4.028  -7.655  1.00  0.00           H
ATOM    130 H130 DPP     1       1.099   2.734  -6.759  1.00  0.00           H
