# Supplementary material for: Mutually Exclusive Interactions of Rifabutin with Spatially Distinct Mycobacterial Cell Envelope Membrane Layers Offer Insights into Membrane-Centric Therapy of Infectious Diseases
Source: ACS Bio Med Chem Au. 2022 Mar 24;2(4):395–408. doi: 10.1021/acsbiomedchemau.2c00010 (PMC9389580; doi:10.1021/acsbiomedchemau.2c00010)
Supplement: Supplementary file 1 — bg2c00010_si_001.zip [file bg2c00010_si_001.zip › structures and force fields/OM/SL1.pdb]

ATOM      1  C1  SL1     1      16.550  11.123 -13.991  1.00  0.00           C
ATOM      2  C5  SL1     1      14.164  10.791 -13.446  1.00  0.00           C
ATOM      3  O5  SL1     1      15.263  11.669 -13.804  1.00  0.00           O
ATOM      4  C2  SL1     1      17.077  10.355 -12.718  1.00  0.00           C
ATOM      5  O2  SL1     1      18.267   9.597 -13.129  1.00  0.00           O
ATOM      6  C3  SL1     1      15.966   9.257 -12.272  1.00  0.00           C
ATOM      7  CX3 SL1     1      15.461   7.480 -10.520  1.00  0.00           C
ATOM      8  OX3 SL1     1      14.673   6.889 -11.223  1.00  0.00           O
ATOM      9  O3  SL1     1      16.179   8.661 -10.984  1.00  0.00           O
ATOM     10  C4  SL1     1      14.565  10.028 -12.093  1.00  0.00           C
ATOM     11  CX4 SL1     1      14.311  10.753  -9.796  1.00  0.00           C
ATOM     12  O4  SL1     1      14.741  11.024 -11.046  1.00  0.00           O
ATOM     13  C6  SL1     1      12.893  11.656 -13.335  1.00  0.00           C
ATOM     14  O6  SL1     1      12.228  11.902 -14.606  1.00  0.00           O
ATOM     15 C120 SL1     1      12.779  13.092 -15.216  1.00  0.00           C
ATOM     16 C121 SL1     1      12.326  15.423 -15.516  1.00  0.00           C
ATOM     17  O15 SL1     1      11.759  14.122 -15.154  1.00  0.00           O
ATOM     18 C122 SL1     1      13.055  12.906 -16.717  1.00  0.00           C
ATOM     19  O16 SL1     1      14.131  11.978 -16.895  1.00  0.00           O
ATOM     20  S2  SL1     1      13.844  10.464 -17.379  1.00  0.00           S
ATOM     21 OS22 SL1     1      13.613  10.544 -18.857  1.00  0.00           O
ATOM     22 OS23 SL1     1      12.649  10.030 -16.692  1.00  0.00           O
ATOM     23 OS24 SL1     1      15.099   9.787 -17.121  1.00  0.00           O
ATOM     24 C123 SL1     1      13.675  14.189 -17.217  1.00  0.00           C
ATOM     25  O17 SL1     1      14.092  14.089 -18.557  1.00  0.00           O
ATOM     26 C124 SL1     1      12.701  15.269 -17.003  1.00  0.00           C
ATOM     27  O18 SL1     1      11.538  15.278 -17.889  1.00  0.00           O
ATOM     28 C125 SL1     1      11.294  16.569 -15.265  1.00  0.00           C
ATOM     29  O7  SL1     1      10.652  16.440 -13.950  1.00  0.00           O
ATOM     30  C7  SL1     1       9.719  17.415 -13.617  1.00  0.00           C
ATOM     31  O8  SL1     1       9.527  18.383 -14.342  1.00  0.00           O
ATOM     32  C9  SL1     1       9.030  17.212 -12.333  1.00  0.00           C
ATOM     33  C10 SL1     1       9.599  17.905 -11.150  1.00  0.00           C
ATOM     34  C11 SL1     1       8.786  17.766  -9.884  1.00  0.00           C
ATOM     35  C12 SL1     1       9.467  18.388  -8.677  1.00  0.00           C
ATOM     36  C13 SL1     1       8.504  18.392  -7.483  1.00  0.00           C
ATOM     37  C14 SL1     1       9.259  18.828  -6.235  1.00  0.00           C
ATOM     38  C15 SL1     1       8.086  19.130  -5.232  1.00  0.00           C
ATOM     39  C16 SL1     1       8.742  19.447  -3.830  1.00  0.00           C
ATOM     40  O9  SL1     1      13.535   9.839  -9.531  1.00  0.00           O
ATOM     41  C17 SL1     1      14.891  11.727  -8.728  1.00  0.00           C
ATOM     42  C18 SL1     1      14.182  11.491  -7.375  1.00  0.00           C
ATOM     43  C19 SL1     1      14.732  12.511  -6.314  1.00  0.00           C
ATOM     44  C20 SL1     1      14.259  12.180  -4.946  1.00  0.00           C
ATOM     45  C21 SL1     1      14.766  13.227  -4.046  1.00  0.00           C
ATOM     46  C22 SL1     1      14.289  12.998  -2.616  1.00  0.00           C
ATOM     47  C23 SL1     1      14.821  14.074  -1.542  1.00  0.00           C
ATOM     48  C24 SL1     1      14.445  13.486  -0.123  1.00  0.00           C
ATOM     49  C25 SL1     1      14.676  14.497   0.999  1.00  0.00           C
ATOM     50  C26 SL1     1      14.450  13.738   2.358  1.00  0.00           C
ATOM     51  C27 SL1     1      14.674  14.558   3.607  1.00  0.00           C
ATOM     52  C28 SL1     1      14.110  13.793   4.911  1.00  0.00           C
ATOM     53  C29 SL1     1      14.470  14.508   6.232  1.00  0.00           C
ATOM     54  C30 SL1     1      14.174  13.717   7.509  1.00  0.00           C
ATOM     55  C31 SL1     1      14.518  14.450   8.798  1.00  0.00           C
ATOM     56  C32 SL1     1       7.752  19.694  -2.719  1.00  0.00           C
ATOM     57  C33 SL1     1       8.451  20.218  -1.448  1.00  0.00           C
ATOM     58  C34 SL1     1       7.422  20.433  -0.346  1.00  0.00           C
ATOM     59  C35 SL1     1       8.115  20.606   1.065  1.00  0.00           C
ATOM     60  C36 SL1     1       7.039  20.835   2.175  1.00  0.00           C
ATOM     61  C37 SL1     1       7.722  20.987   3.580  1.00  0.00           C
ATOM     62  C38 SL1     1       6.716  21.378   4.701  1.00  0.00           C
ATOM     63  C39 SL1     1       7.503  21.484   5.932  1.00  0.00           C
ATOM     64  C40 SL1     1       6.487  21.818   7.090  1.00  0.00           C
ATOM     65  C41 SL1     1       7.211  22.294   8.372  1.00  0.00           C
ATOM     66  O10 SL1     1       8.456  22.589   5.928  1.00  0.00           O
ATOM     67  C42 SL1     1       6.227  22.700   9.439  1.00  0.00           C
ATOM     68  C43 SL1     1       6.895  23.060  10.750  1.00  0.00           C
ATOM     69  C44 SL1     1       5.805  23.480  11.728  1.00  0.00           C
ATOM     70  C45 SL1     1       6.433  24.041  13.026  1.00  0.00           C
ATOM     71  C46 SL1     1       5.348  24.337  14.097  1.00  0.00           C
ATOM     72  C47 SL1     1       5.933  24.243  15.515  1.00  0.00           C
ATOM     73  C48 SL1     1       4.994  24.881  16.511  1.00  0.00           C
ATOM     74  C49 SL1     1       5.704  25.067  17.848  1.00  0.00           C
ATOM     75  C50 SL1     1       4.817  25.503  18.988  1.00  0.00           C
ATOM     76  C51 SL1     1       5.596  25.209  20.306  1.00  0.00           C
ATOM     77  C52 SL1     1       6.987  25.889  20.338  1.00  0.00           C
ATOM     78  C53 SL1     1       7.742  25.524  21.677  1.00  0.00           C
ATOM     79  C54 SL1     1       6.912  25.839  22.891  1.00  0.00           C
ATOM     80  C55 SL1     1      17.513  12.291 -14.389  1.00  0.00           C
ATOM     81  O11 SL1     1      17.790  13.121 -13.249  1.00  0.00           O
ATOM     82  C56 SL1     1      16.930  14.088 -12.910  1.00  0.00           C
ATOM     83  O12 SL1     1      16.051  14.487 -13.657  1.00  0.00           O
ATOM     84  C57 SL1     1      17.112  14.753 -11.538  1.00  0.00           C
ATOM     85  C58 SL1     1      18.548  15.244 -11.363  1.00  0.00           C
ATOM     86  C59 SL1     1      18.720  16.028 -10.074  1.00  0.00           C
ATOM     87  C60 SL1     1      18.497  15.110  -8.891  1.00  0.00           C
ATOM     88  C61 SL1     1      18.847  15.771  -7.525  1.00  0.00           C
ATOM     89  C62 SL1     1      18.611  14.843  -6.382  1.00  0.00           C
ATOM     90  C63 SL1     1      19.173  15.354  -5.100  1.00  0.00           C
ATOM     91  C64 SL1     1      18.837  14.610  -3.832  1.00  0.00           C
ATOM     92  C65 SL1     1      19.280  15.553  -2.688  1.00  0.00           C
ATOM     93  C66 SL1     1      18.828  15.039  -1.279  1.00  0.00           C
ATOM     94  C67 SL1     1      19.219  16.099  -0.199  1.00  0.00           C
ATOM     95  C68 SL1     1      19.096  15.423   1.163  1.00  0.00           C
ATOM     96  C69 SL1     1      19.518  16.448   2.250  1.00  0.00           C
ATOM     97  C70 SL1     1      19.163  15.968   3.654  1.00  0.00           C
ATOM     98  C71 SL1     1      19.774  16.843   4.747  1.00  0.00           C
ATOM     99  C72 SL1     1      19.304  16.390   6.116  1.00  0.00           C
ATOM    100  C73 SL1     1      19.742  17.453   7.031  1.00  0.00           C
ATOM    101  C74 SL1     1      19.369  17.155   8.493  1.00  0.00           C
ATOM    102  C75 SL1     1      19.796  18.264   9.386  1.00  0.00           C
ATOM    103  C76 SL1     1      19.739  18.004  10.950  1.00  0.00           C
ATOM    104  C77 SL1     1      18.421  18.485  11.588  1.00  0.00           C
ATOM    105  C78 SL1     1      18.539  18.289  13.121  1.00  0.00           C
ATOM    106  C79 SL1     1      17.131  18.656  13.734  1.00  0.00           C
ATOM    107  C80 SL1     1      17.162  18.562  15.264  1.00  0.00           C
ATOM    108  C81 SL1     1      18.185  19.477  16.021  1.00  0.00           C
ATOM    109  C82 SL1     1      18.159  19.320  17.531  1.00  0.00           C
ATOM    110  C83 SL1     1      16.879  19.916  18.214  1.00  0.00           C
ATOM    111  C84 SL1     1      17.115  21.388  18.472  1.00  0.00           C
ATOM    112  C85 SL1     1      15.932  22.122  19.213  1.00  0.00           C
ATOM    113  C86 SL1     1      15.780  21.386  20.595  1.00  0.00           C
ATOM    114  C87 SL1     1      14.814  22.226  21.466  1.00  0.00           C
ATOM    115  C88 SL1     1      15.932   6.966  -9.226  1.00  0.00           C
ATOM    116  C89 SL1     1      14.572  21.749  22.871  1.00  0.00           C
ATOM    117  C90 SL1     1      16.576   8.018  -8.338  1.00  0.00           C
ATOM    118  C91 SL1     1      16.785   7.409  -6.916  1.00  0.00           C
ATOM    119  C92 SL1     1      17.513   8.348  -5.967  1.00  0.00           C
ATOM    120  C93 SL1     1      16.911   9.758  -5.726  1.00  0.00           C
ATOM    121  C94 SL1     1      17.650  10.645  -4.655  1.00  0.00           C
ATOM    122  C95 SL1     1      17.166  10.197  -3.243  1.00  0.00           C
ATOM    123  C96 SL1     1      17.861  11.072  -2.149  1.00  0.00           C
ATOM    124  C97 SL1     1      17.604  10.518  -0.741  1.00  0.00           C
ATOM    125  C98 SL1     1      18.035  11.555   0.332  1.00  0.00           C
ATOM    126  C99 SL1     1      17.603  11.078   1.711  1.00  0.00           C
ATOM    127 C100 SL1     1      18.004  12.154   2.775  1.00  0.00           C
ATOM    128 C101 SL1     1      17.857  11.779   4.262  1.00  0.00           C
ATOM    129 C102 SL1     1      18.418  12.759   5.300  1.00  0.00           C
ATOM    130 C103 SL1     1      17.889  12.335   6.655  1.00  0.00           C
ATOM    131 C104 SL1     1      18.345  13.285   7.843  1.00  0.00           C
ATOM    132 C105 SL1     1      17.579  13.054   9.123  1.00  0.00           C
ATOM    133  O14 SL1     1      19.755  12.966   8.063  1.00  0.00           O
ATOM    134 C106 SL1     1      17.829  14.020  10.256  1.00  0.00           C
ATOM    135 C107 SL1     1      17.215  13.448  11.620  1.00  0.00           C
ATOM    136 C108 SL1     1      17.025  14.540  12.795  1.00  0.00           C
ATOM    137 C109 SL1     1      16.060  13.992  13.906  1.00  0.00           C
ATOM    138 C110 SL1     1      15.948  14.966  15.115  1.00  0.00           C
ATOM    139 C111 SL1     1      14.988  14.447  16.185  1.00  0.00           C
ATOM    140 C112 SL1     1      14.719  15.484  17.278  1.00  0.00           C
ATOM    141 C113 SL1     1      14.396  14.896  18.709  1.00  0.00           C
ATOM    142 C114 SL1     1      14.134  16.081  19.680  1.00  0.00           C
ATOM    143 C115 SL1     1      14.022  15.595  21.058  1.00  0.00           C
ATOM    144 C116 SL1     1      14.261  16.716  22.111  1.00  0.00           C
ATOM    145 C117 SL1     1      13.789  16.289  23.520  1.00  0.00           C
ATOM    146 C118 SL1     1      13.964  17.349  24.626  1.00  0.00           C
ATOM    147 C119 SL1     1      13.513  16.706  25.927  1.00  0.00           C
ATOM    148  H1  SL1     1      16.431  10.414 -14.819  1.00  0.00           H
ATOM    149  H2  SL1     1      14.187  10.067 -14.270  1.00  0.00           H
ATOM    150  H3  SL1     1      17.214  11.019 -11.856  1.00  0.00           H
ATOM    151  H4  SL1     1      15.785   8.485 -13.030  1.00  0.00           H
ATOM    152  H5  SL1     1      13.757   9.342 -11.811  1.00  0.00           H
ATOM    153  H6  SL1     1      13.208  12.603 -12.880  1.00  0.00           H
ATOM    154  H7  SL1     1      12.204  11.102 -12.685  1.00  0.00           H
ATOM    155  H8  SL1     1      13.743  13.338 -14.755  1.00  0.00           H
ATOM    156  H9  SL1     1      13.233  15.636 -14.937  1.00  0.00           H
ATOM    157  H10 SL1     1      12.133  12.631 -17.245  1.00  0.00           H
ATOM    158  H11 SL1     1      14.557  14.442 -16.616  1.00  0.00           H
ATOM    159  H12 SL1     1      13.226  16.181 -17.313  1.00  0.00           H
ATOM    160  H13 SL1     1      10.450  16.607 -15.965  1.00  0.00           H
ATOM    161  H14 SL1     1      11.787  17.546 -15.337  1.00  0.00           H
ATOM    162  H15 SL1     1       9.100  16.139 -12.137  1.00  0.00           H
ATOM    163  H16 SL1     1       7.974  17.479 -12.406  1.00  0.00           H
ATOM    164  H17 SL1     1      10.612  17.525 -11.004  1.00  0.00           H
ATOM    165  H18 SL1     1       9.785  18.951 -11.406  1.00  0.00           H
ATOM    166  H19 SL1     1       8.473  16.733  -9.720  1.00  0.00           H
ATOM    167  H20 SL1     1       7.929  18.438  -9.965  1.00  0.00           H
ATOM    168  H21 SL1     1      10.276  17.733  -8.346  1.00  0.00           H
ATOM    169  H22 SL1     1       9.807  19.416  -8.820  1.00  0.00           H
ATOM    170  H23 SL1     1       7.615  18.986  -7.706  1.00  0.00           H
ATOM    171  H24 SL1     1       8.087  17.402  -7.292  1.00  0.00           H
ATOM    172  H25 SL1     1       9.911  17.967  -6.072  1.00  0.00           H
ATOM    173  H26 SL1     1       9.817  19.755  -6.383  1.00  0.00           H
ATOM    174  H27 SL1     1       7.481  20.001  -5.495  1.00  0.00           H
ATOM    175  H28 SL1     1       7.370  18.318  -5.089  1.00  0.00           H
ATOM    176  H29 SL1     1       9.341  20.350  -3.964  1.00  0.00           H
ATOM    177  H30 SL1     1       9.419  18.606  -3.663  1.00  0.00           H
ATOM    178  H31 SL1     1      15.969  11.553  -8.718  1.00  0.00           H
ATOM    179  H32 SL1     1      14.903  12.768  -9.055  1.00  0.00           H
ATOM    180  H33 SL1     1      14.305  10.445  -7.087  1.00  0.00           H
ATOM    181  H34 SL1     1      13.114  11.705  -7.462  1.00  0.00           H
ATOM    182  H35 SL1     1      15.824  12.495  -6.321  1.00  0.00           H
ATOM    183  H36 SL1     1      14.549  13.532  -6.655  1.00  0.00           H
ATOM    184  H37 SL1     1      13.173  12.132  -5.053  1.00  0.00           H
ATOM    185  H38 SL1     1      14.521  11.196  -4.550  1.00  0.00           H
ATOM    186  H39 SL1     1      14.445  14.220  -4.366  1.00  0.00           H
ATOM    187  H40 SL1     1      15.855  13.311  -4.034  1.00  0.00           H
ATOM    188  H41 SL1     1      13.199  13.055  -2.647  1.00  0.00           H
ATOM    189  H42 SL1     1      14.501  11.977  -2.291  1.00  0.00           H
ATOM    190  H43 SL1     1      15.903  14.203  -1.605  1.00  0.00           H
ATOM    191  H44 SL1     1      14.215  14.982  -1.596  1.00  0.00           H
ATOM    192  H45 SL1     1      15.098  12.630   0.055  1.00  0.00           H
ATOM    193  H46 SL1     1      13.389  13.208  -0.101  1.00  0.00           H
ATOM    194  H47 SL1     1      15.670  14.947   1.042  1.00  0.00           H
ATOM    195  H48 SL1     1      13.965  15.321   0.914  1.00  0.00           H
ATOM    196  H49 SL1     1      13.476  13.245   2.359  1.00  0.00           H
ATOM    197  H50 SL1     1      15.216  12.965   2.266  1.00  0.00           H
ATOM    198  H51 SL1     1      15.734  14.816   3.637  1.00  0.00           H
ATOM    199  H52 SL1     1      14.026  15.437   3.603  1.00  0.00           H
ATOM    200  H53 SL1     1      14.607  12.826   5.007  1.00  0.00           H
ATOM    201  H54 SL1     1      13.025  13.691   4.837  1.00  0.00           H
ATOM    202  H55 SL1     1      13.938  15.459   6.295  1.00  0.00           H
ATOM    203  H56 SL1     1      15.527  14.779   6.193  1.00  0.00           H
ATOM    204  H57 SL1     1      13.155  13.339   7.404  1.00  0.00           H
ATOM    205  H58 SL1     1      14.782  12.810   7.498  1.00  0.00           H
ATOM    206  H59 SL1     1       7.418  18.672  -2.530  1.00  0.00           H
ATOM    207  H60 SL1     1       7.013  20.425  -3.057  1.00  0.00           H
ATOM    208  H61 SL1     1       9.157  19.453  -1.118  1.00  0.00           H
ATOM    209  H62 SL1     1       8.970  21.172  -1.560  1.00  0.00           H
ATOM    210  H63 SL1     1       6.851  21.336  -0.572  1.00  0.00           H
ATOM    211  H64 SL1     1       6.793  19.541  -0.363  1.00  0.00           H
ATOM    212  H65 SL1     1       8.794  21.442   0.880  1.00  0.00           H
ATOM    213  H66 SL1     1       8.723  19.736   1.323  1.00  0.00           H
ATOM    214  H67 SL1     1       6.461  21.722   1.906  1.00  0.00           H
ATOM    215  H68 SL1     1       6.502  19.890   2.079  1.00  0.00           H
ATOM    216  H69 SL1     1       8.261  20.052   3.745  1.00  0.00           H
ATOM    217  H70 SL1     1       8.510  21.742   3.531  1.00  0.00           H
ATOM    218  H71 SL1     1       6.229  22.341   4.534  1.00  0.00           H
ATOM    219  H72 SL1     1       6.008  20.560   4.853  1.00  0.00           H
ATOM    220  H73 SL1     1       8.120  20.608   6.148  1.00  0.00           H
ATOM    221  H74 SL1     1       5.739  21.052   7.308  1.00  0.00           H
ATOM    222  H75 SL1     1       5.885  22.692   6.834  1.00  0.00           H
ATOM    223  H76 SL1     1       7.938  21.507   8.583  1.00  0.00           H
ATOM    224  H77 SL1     1       7.848  23.161   8.184  1.00  0.00           H
ATOM    225  H78 SL1     1       5.440  21.962   9.603  1.00  0.00           H
ATOM    226  H79 SL1     1       5.660  23.591   9.160  1.00  0.00           H
ATOM    227  H80 SL1     1       7.473  22.204  11.106  1.00  0.00           H
ATOM    228  H81 SL1     1       7.603  23.858  10.515  1.00  0.00           H
ATOM    229  H82 SL1     1       5.157  24.232  11.273  1.00  0.00           H
ATOM    230  H83 SL1     1       5.076  22.688  11.913  1.00  0.00           H
ATOM    231  H84 SL1     1       7.184  23.368  13.445  1.00  0.00           H
ATOM    232  H85 SL1     1       6.867  25.006  12.759  1.00  0.00           H
ATOM    233  H86 SL1     1       4.823  25.277  13.911  1.00  0.00           H
ATOM    234  H87 SL1     1       4.535  23.609  14.056  1.00  0.00           H
ATOM    235  H88 SL1     1       6.173  23.219  15.806  1.00  0.00           H
ATOM    236  H89 SL1     1       6.901  24.730  15.654  1.00  0.00           H
ATOM    237  H90 SL1     1       4.183  24.173  16.697  1.00  0.00           H
ATOM    238  H91 SL1     1       4.551  25.789  16.098  1.00  0.00           H
ATOM    239  H92 SL1     1       6.093  24.088  18.133  1.00  0.00           H
ATOM    240  H93 SL1     1       6.529  25.770  17.721  1.00  0.00           H
ATOM    241  H94 SL1     1       4.643  26.563  18.795  1.00  0.00           H
ATOM    242  H95 SL1     1       3.890  24.926  19.002  1.00  0.00           H
ATOM    243  H96 SL1     1       4.921  25.666  21.033  1.00  0.00           H
ATOM    244  H97 SL1     1       5.656  24.136  20.500  1.00  0.00           H
ATOM    245  H98 SL1     1       7.598  25.464  19.539  1.00  0.00           H
ATOM    246  H99 SL1     1       6.980  26.977  20.242  1.00  0.00           H
ATOM    247 H100 SL1     1       8.656  26.121  21.664  1.00  0.00           H
ATOM    248 H101 SL1     1       8.056  24.487  21.814  1.00  0.00           H
ATOM    249 H102 SL1     1      18.456  11.859 -14.745  1.00  0.00           H
ATOM    250 H103 SL1     1      16.995  12.791 -15.217  1.00  0.00           H
ATOM    251 H104 SL1     1      16.917  13.869 -10.927  1.00  0.00           H
ATOM    252 H105 SL1     1      16.364  15.524 -11.342  1.00  0.00           H
ATOM    253 H106 SL1     1      19.141  14.328 -11.373  1.00  0.00           H
ATOM    254 H107 SL1     1      18.845  15.896 -12.187  1.00  0.00           H
ATOM    255 H108 SL1     1      18.030  16.871 -10.008  1.00  0.00           H
ATOM    256 H109 SL1     1      19.765  16.317  -9.940  1.00  0.00           H
ATOM    257 H110 SL1     1      17.437  14.848  -8.880  1.00  0.00           H
ATOM    258 H111 SL1     1      19.097  14.208  -9.029  1.00  0.00           H
ATOM    259 H112 SL1     1      19.872  16.136  -7.627  1.00  0.00           H
ATOM    260 H113 SL1     1      18.214  16.655  -7.429  1.00  0.00           H
ATOM    261 H114 SL1     1      17.538  14.705  -6.232  1.00  0.00           H
ATOM    262 H115 SL1     1      19.029  13.845  -6.525  1.00  0.00           H
ATOM    263 H116 SL1     1      20.254  15.473  -5.189  1.00  0.00           H
ATOM    264 H117 SL1     1      18.679  16.305  -4.891  1.00  0.00           H
ATOM    265 H118 SL1     1      17.751  14.510  -3.780  1.00  0.00           H
ATOM    266 H119 SL1     1      19.239  13.594  -3.834  1.00  0.00           H
ATOM    267 H120 SL1     1      18.780  16.510  -2.850  1.00  0.00           H
ATOM    268 H121 SL1     1      20.328  15.860  -2.662  1.00  0.00           H
ATOM    269 H122 SL1     1      17.750  14.860  -1.274  1.00  0.00           H
ATOM    270 H123 SL1     1      19.427  14.133  -1.173  1.00  0.00           H
ATOM    271 H124 SL1     1      18.452  16.875  -0.165  1.00  0.00           H
ATOM    272 H125 SL1     1      20.232  16.446  -0.412  1.00  0.00           H
ATOM    273 H126 SL1     1      18.152  14.925   1.394  1.00  0.00           H
ATOM    274 H127 SL1     1      19.823  14.609   1.193  1.00  0.00           H
ATOM    275 H128 SL1     1      19.083  17.446   2.159  1.00  0.00           H
ATOM    276 H129 SL1     1      20.596  16.619   2.247  1.00  0.00           H
ATOM    277 H130 SL1     1      18.072  15.949   3.694  1.00  0.00           H
ATOM    278 H131 SL1     1      19.440  14.939   3.894  1.00  0.00           H
ATOM    279 H132 SL1     1      20.864  16.770   4.748  1.00  0.00           H
ATOM    280 H133 SL1     1      19.487  17.893   4.655  1.00  0.00           H
ATOM    281 H134 SL1     1      18.234  16.344   6.331  1.00  0.00           H
ATOM    282 H135 SL1     1      19.145  18.328   6.769  1.00  0.00           H
ATOM    283 H136 SL1     1      20.820  17.609   6.957  1.00  0.00           H
ATOM    284 H137 SL1     1      18.284  17.043   8.550  1.00  0.00           H
ATOM    285 H138 SL1     1      19.766  16.181   8.786  1.00  0.00           H
ATOM    286 H139 SL1     1      19.337  19.216   9.109  1.00  0.00           H
ATOM    287 H140 SL1     1      20.868  18.360   9.199  1.00  0.00           H
ATOM    288 H141 SL1     1      19.848  16.935  11.144  1.00  0.00           H
ATOM    289 H142 SL1     1      20.596  18.500  11.409  1.00  0.00           H
ATOM    290 H143 SL1     1      18.058  19.493  11.380  1.00  0.00           H
ATOM    291 H144 SL1     1      17.614  17.803  11.311  1.00  0.00           H
ATOM    292 H145 SL1     1      19.328  18.940  13.504  1.00  0.00           H
ATOM    293 H146 SL1     1      18.714  17.258  13.434  1.00  0.00           H
ATOM    294 H147 SL1     1      16.746  19.632  13.432  1.00  0.00           H
ATOM    295 H148 SL1     1      16.386  17.946  13.368  1.00  0.00           H
ATOM    296 H149 SL1     1      16.171  18.840  15.628  1.00  0.00           H
ATOM    297 H150 SL1     1      17.392  17.534  15.552  1.00  0.00           H
ATOM    298 H151 SL1     1      19.192  19.330  15.625  1.00  0.00           H
ATOM    299 H152 SL1     1      17.923  20.496  15.730  1.00  0.00           H
ATOM    300 H153 SL1     1      18.173  18.253  17.761  1.00  0.00           H
ATOM    301 H154 SL1     1      19.054  19.797  17.937  1.00  0.00           H
ATOM    302 H155 SL1     1      15.919  19.750  17.721  1.00  0.00           H
ATOM    303 H156 SL1     1      16.932  19.506  19.224  1.00  0.00           H
ATOM    304 H157 SL1     1      17.278  21.881  17.511  1.00  0.00           H
ATOM    305 H158 SL1     1      18.024  21.462  19.072  1.00  0.00           H
ATOM    306 H159 SL1     1      16.075  23.198  19.330  1.00  0.00           H
ATOM    307 H160 SL1     1      15.009  22.036  18.635  1.00  0.00           H
ATOM    308 H161 SL1     1      15.364  20.379  20.525  1.00  0.00           H
ATOM    309 H162 SL1     1      16.683  21.315  21.205  1.00  0.00           H
ATOM    310 H163 SL1     1      15.207  23.243  21.517  1.00  0.00           H
ATOM    311 H164 SL1     1      13.851  22.336  20.962  1.00  0.00           H
ATOM    312 H165 SL1     1      15.006   6.519  -8.860  1.00  0.00           H
ATOM    313 H166 SL1     1      16.685   6.186  -9.360  1.00  0.00           H
ATOM    314 H167 SL1     1      15.883   8.862  -8.345  1.00  0.00           H
ATOM    315 H168 SL1     1      17.564   8.333  -8.680  1.00  0.00           H
ATOM    316 H169 SL1     1      15.884   7.110  -6.376  1.00  0.00           H
ATOM    317 H170 SL1     1      17.409   6.518  -7.010  1.00  0.00           H
ATOM    318 H171 SL1     1      18.503   8.548  -6.382  1.00  0.00           H
ATOM    319 H172 SL1     1      17.788   7.698  -5.134  1.00  0.00           H
ATOM    320 H173 SL1     1      16.923  10.333  -6.654  1.00  0.00           H
ATOM    321 H174 SL1     1      15.856   9.578  -5.507  1.00  0.00           H
ATOM    322 H175 SL1     1      18.729  10.522  -4.545  1.00  0.00           H
ATOM    323 H176 SL1     1      17.491  11.724  -4.703  1.00  0.00           H
ATOM    324 H177 SL1     1      16.076  10.138  -3.240  1.00  0.00           H
ATOM    325 H178 SL1     1      17.333   9.134  -3.058  1.00  0.00           H
ATOM    326 H179 SL1     1      17.539  12.107  -2.287  1.00  0.00           H
ATOM    327 H180 SL1     1      18.925  11.064  -2.392  1.00  0.00           H
ATOM    328 H181 SL1     1      18.065   9.534  -0.639  1.00  0.00           H
ATOM    329 H182 SL1     1      16.527  10.351  -0.666  1.00  0.00           H
ATOM    330 H183 SL1     1      19.123  11.645   0.301  1.00  0.00           H
ATOM    331 H184 SL1     1      17.612  12.539   0.118  1.00  0.00           H
ATOM    332 H185 SL1     1      18.071  10.159   2.068  1.00  0.00           H
ATOM    333 H186 SL1     1      16.530  10.885   1.648  1.00  0.00           H
ATOM    334 H187 SL1     1      19.082  12.301   2.678  1.00  0.00           H
ATOM    335 H188 SL1     1      17.508  13.111   2.601  1.00  0.00           H
ATOM    336 H189 SL1     1      18.249  10.790   4.510  1.00  0.00           H
ATOM    337 H190 SL1     1      16.813  11.553   4.491  1.00  0.00           H
ATOM    338 H191 SL1     1      19.508  12.720   5.357  1.00  0.00           H
ATOM    339 H192 SL1     1      17.993  13.717   4.995  1.00  0.00           H
ATOM    340 H193 SL1     1      16.805  12.453   6.717  1.00  0.00           H
ATOM    341 H194 SL1     1      18.175  11.319   6.935  1.00  0.00           H
ATOM    342 H195 SL1     1      18.212  14.326   7.537  1.00  0.00           H
ATOM    343 H196 SL1     1      16.502  12.899   9.027  1.00  0.00           H
ATOM    344 H197 SL1     1      17.989  12.165   9.606  1.00  0.00           H
ATOM    345 H198 SL1     1      18.884  14.267  10.393  1.00  0.00           H
ATOM    346 H199 SL1     1      17.430  14.998   9.980  1.00  0.00           H
ATOM    347 H200 SL1     1      17.878  12.624  11.894  1.00  0.00           H
ATOM    348 H201 SL1     1      16.231  13.059  11.349  1.00  0.00           H
ATOM    349 H202 SL1     1      18.011  14.821  13.172  1.00  0.00           H
ATOM    350 H203 SL1     1      16.703  15.474  12.330  1.00  0.00           H
ATOM    351 H204 SL1     1      15.083  13.679  13.533  1.00  0.00           H
ATOM    352 H205 SL1     1      16.574  13.104  14.280  1.00  0.00           H
ATOM    353 H206 SL1     1      16.934  15.109  15.561  1.00  0.00           H
ATOM    354 H207 SL1     1      15.562  15.910  14.726  1.00  0.00           H
ATOM    355 H208 SL1     1      15.380  13.575  16.713  1.00  0.00           H
ATOM    356 H209 SL1     1      14.038  14.096  15.776  1.00  0.00           H
ATOM    357 H210 SL1     1      15.627  16.077  17.407  1.00  0.00           H
ATOM    358 H211 SL1     1      13.993  16.204  16.896  1.00  0.00           H
ATOM    359 H212 SL1     1      13.576  14.184  18.822  1.00  0.00           H
ATOM    360 H213 SL1     1      15.276  14.432  19.158  1.00  0.00           H
ATOM    361 H214 SL1     1      14.998  16.749  19.711  1.00  0.00           H
ATOM    362 H215 SL1     1      13.220  16.637  19.460  1.00  0.00           H
ATOM    363 H216 SL1     1      14.620  14.719  21.317  1.00  0.00           H
ATOM    364 H217 SL1     1      12.985  15.298  21.228  1.00  0.00           H
ATOM    365 H218 SL1     1      15.306  17.011  22.228  1.00  0.00           H
ATOM    366 H219 SL1     1      13.649  17.562  21.793  1.00  0.00           H
ATOM    367 H220 SL1     1      12.720  16.111  23.392  1.00  0.00           H
ATOM    368 H221 SL1     1      14.443  15.488  23.870  1.00  0.00           H
ATOM    369 H222 SL1     1      13.415  18.279  24.460  1.00  0.00           H
ATOM    370 H223 SL1     1      15.035  17.563  24.642  1.00  0.00           H
ATOM    371 H224 SL1     1       6.007  25.232  22.970  1.00  0.00           H
ATOM    372 H225 SL1     1       7.448  25.534  23.792  1.00  0.00           H
ATOM    373 H226 SL1     1       6.730  26.915  22.868  1.00  0.00           H
ATOM    374 H227 SL1     1      15.535  14.846   8.825  1.00  0.00           H
ATOM    375 H228 SL1     1      14.333  13.761   9.625  1.00  0.00           H
ATOM    376 H229 SL1     1      13.918  15.348   8.956  1.00  0.00           H
ATOM    377 H230 SL1     1      15.521  21.826  23.406  1.00  0.00           H
ATOM    378 H231 SL1     1      14.253  20.709  22.769  1.00  0.00           H
ATOM    379 H232 SL1     1      13.913  22.485  23.334  1.00  0.00           H
ATOM    380 H233 SL1     1       8.883  22.587   6.803  1.00  0.00           H
ATOM    381 H234 SL1     1      14.662  13.306 -18.649  1.00  0.00           H
ATOM    382 H235 SL1     1      11.676  14.455 -18.390  1.00  0.00           H
ATOM    383 H236 SL1     1      18.592   9.177 -12.314  1.00  0.00           H
ATOM    384 H238 SL1     1      20.296  13.144   7.274  1.00  0.00           H
ATOM    385 H239 SL1     1      12.422  16.692  25.971  1.00  0.00           H
ATOM    386 H240 SL1     1      13.968  17.158  26.811  1.00  0.00           H
ATOM    387 H241 SL1     1      13.855  15.669  25.943  1.00  0.00           H
ATOM    388 H242 SL1     1      19.783  15.435   6.341  1.00  0.00           H
END
