# Supplementary material for: Mutually Exclusive Interactions of Rifabutin with Spatially Distinct Mycobacterial Cell Envelope Membrane Layers Offer Insights into Membrane-Centric Therapy of Infectious Diseases
Source: ACS Bio Med Chem Au. 2022 Mar 24;2(4):395–408. doi: 10.1021/acsbiomedchemau.2c00010 (PMC9389580; doi:10.1021/acsbiomedchemau.2c00010)
Supplement: Supplementary file 1 — bg2c00010_si_001.zip [file bg2c00010_si_001.zip › structures and force fields/OM/MA.pdb]

CRYST1    0.000    0.000    0.000  90.00  90.00  90.00 P 1           1
ATOM      1  C1  MA  X  29       1.553  38.587  62.114  1.00  0.00           C
ATOM      2  H2  MA  X  29       1.724  37.829  61.339  1.00  0.00           H
ATOM      3  C3  MA  X  29       2.921  39.062  62.706  1.00  0.00           C
ATOM      4  H4  MA  X  29       3.369  39.578  61.847  1.00  0.00           H
ATOM      5  O5  MA  X  29       1.078  39.718  61.352  1.00  0.00           O
ATOM      6  H6  MA  X  29       0.711  39.250  60.582  1.00  0.00           H
ATOM      7  C7  MA  X  29       3.896  37.841  62.776  1.00  0.00           C
ATOM      8  O8  MA  X  29       3.547  36.679  62.900  1.00  0.00           O
ATOM      9  O9  MA  X  29       5.210  38.127  62.399  1.00  0.00           O
ATOM     10  H10 MA  X  29       5.612  37.257  62.236  1.00  0.00           H
ATOM     11  C11 MA  X  29       3.000  39.969  63.925  1.00  0.00           C
ATOM     12  H12 MA  X  29       4.058  40.063  64.198  1.00  0.00           H
ATOM     13  H13 MA  X  29       2.419  39.456  64.701  1.00  0.00           H
ATOM     14  C14 MA  X  29       2.390  41.338  63.704  1.00  0.00           C
ATOM     15  H15 MA  X  29       1.350  41.308  63.355  1.00  0.00           H
ATOM     16  H16 MA  X  29       3.018  41.858  62.970  1.00  0.00           H
ATOM     17  C17 MA  X  29       2.184  42.202  64.990  1.00  0.00           C
ATOM     18  H18 MA  X  29       1.892  43.230  64.745  1.00  0.00           H
ATOM     19  H19 MA  X  29       1.398  41.692  65.560  1.00  0.00           H
ATOM     20  C20 MA  X  29       3.386  42.352  65.945  1.00  0.00           C
ATOM     21  H21 MA  X  29       4.191  42.843  65.385  1.00  0.00           H
ATOM     22  H22 MA  X  29       3.630  41.311  66.192  1.00  0.00           H
ATOM     23  C23 MA  X  29       3.077  43.077  67.309  1.00  0.00           C
ATOM     24  H24 MA  X  29       2.839  44.116  67.050  1.00  0.00           H
ATOM     25  H25 MA  X  29       2.127  42.629  67.626  1.00  0.00           H
ATOM     26  C26 MA  X  29       4.226  42.982  68.284  1.00  0.00           C
ATOM     27  H27 MA  X  29       5.088  43.576  67.956  1.00  0.00           H
ATOM     28  H28 MA  X  29       4.612  41.958  68.359  1.00  0.00           H
ATOM     29  C29 MA  X  29       3.726  43.402  69.711  1.00  0.00           C
ATOM     30  H30 MA  X  29       3.399  44.448  69.754  1.00  0.00           H
ATOM     31  H31 MA  X  29       2.828  42.803  69.904  1.00  0.00           H
ATOM     32  C32 MA  X  29       4.769  43.177  70.828  1.00  0.00           C
ATOM     33  H33 MA  X  29       5.773  43.518  70.547  1.00  0.00           H
ATOM     34  H34 MA  X  29       4.971  42.104  70.934  1.00  0.00           H
ATOM     35  C35 MA  X  29       4.302  43.872  72.132  1.00  0.00           C
ATOM     36  H36 MA  X  29       4.250  44.959  71.990  1.00  0.00           H
ATOM     37  H37 MA  X  29       3.265  43.548  72.282  1.00  0.00           H
ATOM     38  C38 MA  X  29       5.170  43.514  73.373  1.00  0.00           C
ATOM     39  H39 MA  X  29       6.182  43.929  73.289  1.00  0.00           H
ATOM     40  H40 MA  X  29       5.214  42.441  73.600  1.00  0.00           H
ATOM     41  C41 MA  X  29       4.474  44.167  74.587  1.00  0.00           C
ATOM     42  H42 MA  X  29       4.091  45.149  74.282  1.00  0.00           H
ATOM     43  H43 MA  X  29       3.549  43.730  74.983  1.00  0.00           H
ATOM     44  C44 MA  X  29       5.411  44.227  75.752  1.00  0.00           C
ATOM     45  H45 MA  X  29       6.247  44.904  75.538  1.00  0.00           H
ATOM     46  H46 MA  X  29       5.706  43.186  75.929  1.00  0.00           H
ATOM     47  C47 MA  X  29       4.664  44.816  77.051  1.00  0.00           C
ATOM     48  H48 MA  X  29       4.200  45.795  76.884  1.00  0.00           H
ATOM     49  H49 MA  X  29       3.799  44.168  77.236  1.00  0.00           H
ATOM     50  C50 MA  X  29       5.625  44.783  78.205  1.00  0.00           C
ATOM     51  H51 MA  X  29       6.610  45.211  77.981  1.00  0.00           H
ATOM     52  H52 MA  X  29       5.767  43.735  78.496  1.00  0.00           H
ATOM     53  C53 MA  X  29       5.053  45.491  79.447  1.00  0.00           C
ATOM     54  H54 MA  X  29       4.779  46.530  79.229  1.00  0.00           H
ATOM     55  H55 MA  X  29       4.237  44.923  79.910  1.00  0.00           H
ATOM     56  C56 MA  X  29       6.115  45.524  80.577  1.00  0.00           C
ATOM     57  H57 MA  X  29       6.926  46.222  80.336  1.00  0.00           H
ATOM     58  H58 MA  X  29       6.588  44.553  80.769  1.00  0.00           H
ATOM     59  C59 MA  X  29       5.521  46.130  81.831  1.00  0.00           C
ATOM     60  H60 MA  X  29       5.115  47.134  81.657  1.00  0.00           H
ATOM     61  H61 MA  X  29       4.732  45.443  82.162  1.00  0.00           H
ATOM     62  C62 MA  X  29       6.506  46.258  83.012  1.00  0.00           C
ATOM     63  H63 MA  X  29       7.483  46.651  82.706  1.00  0.00           H
ATOM     64  H64 MA  X  29       6.753  45.259  83.391  1.00  0.00           H
ATOM     65  C65 MA  X  29       5.900  47.138  84.130  1.00  0.00           C
ATOM     66  H66 MA  X  29       6.006  48.183  83.815  1.00  0.00           H
ATOM     67  H67 MA  X  29       4.822  46.937  84.180  1.00  0.00           H
ATOM     68  C68 MA  X  29       6.501  46.964  85.567  1.00  0.00           C
ATOM     69  H69 MA  X  29       7.580  47.158  85.543  1.00  0.00           H
ATOM     70  H70 MA  X  29       6.316  45.929  85.879  1.00  0.00           H
ATOM     71  C71 MA  X  29       5.988  47.942  86.593  1.00  0.00           C
ATOM     72  H72 MA  X  29       6.081  48.915  86.095  1.00  0.00           H
ATOM     73  H73 MA  X  29       4.920  47.757  86.763  1.00  0.00           H
ATOM     74  C74 MA  X  29       6.843  47.745  87.858  1.00  0.00           C
ATOM     75  H75 MA  X  29       7.912  47.637  87.637  1.00  0.00           H
ATOM     76  H76 MA  X  29       6.535  46.793  88.308  1.00  0.00           H
ATOM     77  C77 MA  X  29       6.603  48.774  89.015  1.00  0.00           C
ATOM     78  H78 MA  X  29       6.749  49.805  88.671  1.00  0.00           H
ATOM     79  H79 MA  X  29       5.549  48.715  89.313  1.00  0.00           H
ATOM     80  C80 MA  X  29       7.662  48.381  90.099  1.00  0.00           C
ATOM     81  H81 MA  X  29       7.847  49.263  90.724  1.00  0.00           H
ATOM     82  H82 MA  X  29       7.371  47.493  90.674  1.00  0.00           H
ATOM     83  H83 MA  X  29       8.604  48.277  89.546  1.00  0.00           H
ATOM     84  C84 MA  X  29       0.413  38.171  63.071  1.00  0.00           C
ATOM     85  H85 MA  X  29       0.160  38.971  63.777  1.00  0.00           H
ATOM     86  H86 MA  X  29      -0.453  37.992  62.422  1.00  0.00           H
ATOM     87  C87 MA  X  29       0.758  36.897  63.904  1.00  0.00           C
ATOM     88  H88 MA  X  29       1.030  36.080  63.224  1.00  0.00           H
ATOM     89  H89 MA  X  29       1.599  37.066  64.587  1.00  0.00           H
ATOM     90  C90 MA  X  29      -0.458  36.598  64.815  1.00  0.00           C
ATOM     91  H91 MA  X  29      -1.353  36.597  64.182  1.00  0.00           H
ATOM     92  H92 MA  X  29      -0.359  35.591  65.238  1.00  0.00           H
ATOM     93  C93 MA  X  29      -0.791  37.579  65.956  1.00  0.00           C
ATOM     94  H94 MA  X  29      -1.131  38.526  65.521  1.00  0.00           H
ATOM     95  H95 MA  X  29      -1.706  37.334  66.509  1.00  0.00           H
ATOM     96  C96 MA  X  29       0.344  37.742  66.976  1.00  0.00           C
ATOM     97  H97 MA  X  29       1.338  38.054  66.631  1.00  0.00           H
ATOM     98  H98 MA  X  29       0.563  36.738  67.359  1.00  0.00           H
ATOM     99  C99 MA  X  29      -0.085  38.623  68.215  1.00  0.00           C
ATOM    100 H100 MA  X  29      -0.359  39.638  67.904  1.00  0.00           H
ATOM    101 H101 MA  X  29      -1.000  38.201  68.648  1.00  0.00           H
ATOM    102 C102 MA  X  29       1.063  38.668  69.220  1.00  0.00           C
ATOM    103 H103 MA  X  29       1.966  38.955  68.668  1.00  0.00           H
ATOM    104 H104 MA  X  29       1.098  37.661  69.655  1.00  0.00           H
ATOM    105 C105 MA  X  29       0.790  39.708  70.365  1.00  0.00           C
ATOM    106 H106 MA  X  29       0.830  40.745  70.010  1.00  0.00           H
ATOM    107 H107 MA  X  29      -0.194  39.517  70.811  1.00  0.00           H
ATOM    108 C108 MA  X  29       1.821  39.565  71.475  1.00  0.00           C
ATOM    109 H109 MA  X  29       2.850  39.909  71.315  1.00  0.00           H
ATOM    110 H110 MA  X  29       1.923  38.491  71.674  1.00  0.00           H
ATOM    111 C111 MA  X  29       1.323  40.333  72.758  1.00  0.00           C
ATOM    112 H112 MA  X  29       1.276  41.404  72.529  1.00  0.00           H
ATOM    113 H113 MA  X  29       0.301  40.051  73.039  1.00  0.00           H
ATOM    114 C114 MA  X  29       2.231  40.047  73.979  1.00  0.00           C
ATOM    115 H115 MA  X  29       3.270  40.263  73.701  1.00  0.00           H
ATOM    116 H116 MA  X  29       2.140  39.005  74.307  1.00  0.00           H
ATOM    117 C117 MA  X  29       1.674  40.976  75.126  1.00  0.00           C
ATOM    118 H118 MA  X  29       1.442  41.997  74.799  1.00  0.00           H
ATOM    119 H119 MA  X  29       0.706  40.573  75.446  1.00  0.00           H
ATOM    120 C120 MA  X  29       2.673  40.995  76.341  1.00  0.00           C
ATOM    121 H121 MA  X  29       3.609  41.501  76.073  1.00  0.00           H
ATOM    122 H122 MA  X  29       2.866  39.947  76.601  1.00  0.00           H
ATOM    123 C123 MA  X  29       2.027  41.664  77.553  1.00  0.00           C
ATOM    124 H124 MA  X  29       1.737  42.706  77.370  1.00  0.00           H
ATOM    125 H125 MA  X  29       1.163  41.054  77.844  1.00  0.00           H
ATOM    126 C126 MA  X  29       3.047  41.541  78.796  1.00  0.00           C
ATOM    127 H127 MA  X  29       3.991  42.028  78.523  1.00  0.00           H
ATOM    128 H128 MA  X  29       3.258  40.487  79.013  1.00  0.00           H
ATOM    129 C129 MA  X  29       2.426  42.109  80.093  1.00  0.00           C
ATOM    130 H130 MA  X  29       2.582  43.189  80.212  1.00  0.00           H
ATOM    131 H131 MA  X  29       1.394  41.742  80.145  1.00  0.00           H
ATOM    132  C   MA  X  29       3.160  41.526  81.273  1.00  0.00           C
ATOM    133  H   MA  X  29       3.032  40.437  81.243  1.00  0.00           H
ATOM    134  H14 MA  X  29       2.690  41.900  82.190  1.00  0.00           H
ATOM    135  C13 MA  X  29       4.614  41.888  81.278  1.00  0.00           C
ATOM    136  H17 MA  X  29       4.889  42.926  81.454  1.00  0.00           H
ATOM    137  C15 MA  X  29       5.595  41.004  81.067  1.00  0.00           C
ATOM    138  H20 MA  X  29       5.340  39.947  81.055  1.00  0.00           H
ATOM    139  C16 MA  X  29       7.026  41.354  81.150  1.00  0.00           C
ATOM    140  H23 MA  X  29       7.623  40.904  80.348  1.00  0.00           H
ATOM    141  H26 MA  X  29       7.233  42.416  80.972  1.00  0.00           H
ATOM    142  C18 MA  X  29       7.624  40.946  82.475  1.00  0.00           C
ATOM    143  H29 MA  X  29       8.719  41.005  82.456  1.00  0.00           H
ATOM    144  H32 MA  X  29       7.289  39.955  82.807  1.00  0.00           H
ATOM    145  C19 MA  X  29       7.166  41.869  83.661  1.00  0.00           C
ATOM    146  H35 MA  X  29       7.127  42.911  83.319  1.00  0.00           H
ATOM    147  H38 MA  X  29       6.092  41.686  83.792  1.00  0.00           H
ATOM    148  C21 MA  X  29       7.938  41.712  84.919  1.00  0.00           C
ATOM    149  H41 MA  X  29       8.989  41.938  84.698  1.00  0.00           H
ATOM    150  H44 MA  X  29       8.022  40.629  85.073  1.00  0.00           H
ATOM    151  C22 MA  X  29       7.409  42.408  86.182  1.00  0.00           C
ATOM    152  H47 MA  X  29       7.409  43.481  85.956  1.00  0.00           H
ATOM    153  H50 MA  X  29       6.407  42.080  86.485  1.00  0.00           H
ATOM    154  C24 MA  X  29       8.344  42.235  87.353  1.00  0.00           C
ATOM    155  H53 MA  X  29       9.340  42.616  87.095  1.00  0.00           H
ATOM    156  H56 MA  X  29       8.377  41.141  87.428  1.00  0.00           H
ATOM    157  C25 MA  X  29       7.777  42.885  88.580  1.00  0.00           C
ATOM    158  H59 MA  X  29       7.501  43.938  88.446  1.00  0.00           H
ATOM    159  H62 MA  X  29       6.883  42.330  88.891  1.00  0.00           H
ATOM    160  C27 MA  X  29       8.754  42.880  89.750  1.00  0.00           C
ATOM    161  H65 MA  X  29       9.719  43.094  89.273  1.00  0.00           H
ATOM    162  H68 MA  X  29       8.855  41.909  90.250  1.00  0.00           H
ATOM    163  C28 MA  X  29       8.461  43.959  90.792  1.00  0.00           C
ATOM    164  H71 MA  X  29       8.425  44.930  90.282  1.00  0.00           H
ATOM    165  H74 MA  X  29       7.462  43.811  91.219  1.00  0.00           H
ATOM    166  C30 MA  X  29       9.424  43.969  92.012  1.00  0.00           C
ATOM    167  H77 MA  X  29      10.441  44.253  91.716  1.00  0.00           H
ATOM    168  H80 MA  X  29       9.517  42.964  92.442  1.00  0.00           H
ATOM    169  C31 MA  X  29       8.951  45.012  93.097  1.00  0.00           C
ATOM    170  H84 MA  X  29       9.186  45.983  92.644  1.00  0.00           H
ATOM    171  H87 MA  X  29       7.872  45.004  93.292  1.00  0.00           H
ATOM    172  C33 MA  X  29       9.767  44.731  94.414  1.00  0.00           C
ATOM    173  H90 MA  X  29      10.836  44.588  94.214  1.00  0.00           H
ATOM    174  H93 MA  X  29       9.514  43.807  94.949  1.00  0.00           H
ATOM    175  C34 MA  X  29       9.795  45.895  95.398  1.00  0.00           C
ATOM    176  H96 MA  X  29      10.346  46.782  95.061  1.00  0.00           H
ATOM    177  H99 MA  X  29       8.752  46.180  95.583  1.00  0.00           H
ATOM    178  C36 MA  X  29      10.485  45.601  96.699  1.00  0.00           C
ATOM    179 H102 MA  X  29      11.515  45.343  96.424  1.00  0.00           H
ATOM    180 H105 MA  X  29      10.032  44.680  97.086  1.00  0.00           H
ATOM    181  C37 MA  X  29      10.423  46.766  97.745  1.00  0.00           C
ATOM    182 H108 MA  X  29      10.651  47.749  97.314  1.00  0.00           H
ATOM    183 H111 MA  X  29       9.376  46.902  98.042  1.00  0.00           H
ATOM    184  C39 MA  X  29      11.332  46.531  98.863  1.00  0.00           C
ATOM    185 H114 MA  X  29      12.394  46.605  98.600  1.00  0.00           H
ATOM    186 H117 MA  X  29      11.152  45.517  99.240  1.00  0.00           H
ATOM    187  C40 MA  X  29      11.093  47.534  99.984  1.00  0.00           C
ATOM    188 H120 MA  X  29      10.115  47.400 100.462  1.00  0.00           H
ATOM    189 H123 MA  X  29      11.859  47.240 100.712  1.00  0.00           H
ATOM    190 H126 MA  X  29      11.356  48.586  99.823  1.00  0.00           H
END
