# Supplementary material for: Mutually Exclusive Interactions of Rifabutin with Spatially Distinct Mycobacterial Cell Envelope Membrane Layers Offer Insights into Membrane-Centric Therapy of Infectious Diseases
Source: ACS Bio Med Chem Au. 2022 Mar 24;2(4):395–408. doi: 10.1021/acsbiomedchemau.2c00010 (PMC9389580; doi:10.1021/acsbiomedchemau.2c00010)
Supplement: Supplementary file 1 — bg2c00010_si_001.zip [file bg2c00010_si_001.zip › structures and force fields/OM/TDM.pdb]

CRYST1   58.950   76.664   48.270  90.00  90.00  90.00               1
ATOM      1  C1  TDM     1      26.065  23.607  30.534  1.00  0.00           C  
ATOM      2  C2  TDM     1      23.658  23.784  30.447  1.00  0.00           C  
ATOM      3  O3  TDM     1      24.884  23.605  29.709  1.00  0.00           O  
ATOM      4  C4  TDM     1      26.241  25.030  31.134  1.00  0.00           C  
ATOM      5  O5  TDM     1      27.318  25.050  32.079  1.00  0.00           O  
ATOM      6  C6  TDM     1      24.947  25.519  31.830  1.00  0.00           C  
ATOM      7  O7  TDM     1      24.991  26.934  32.001  1.00  0.00           O  
ATOM      8  C8  TDM     1      23.667  25.226  31.010  1.00  0.00           C  
ATOM      9  O9  TDM     1      23.551  26.191  29.952  1.00  0.00           O  
ATOM     10  C10 TDM     1      22.442  23.523  29.524  1.00  0.00           C  
ATOM     11  O11 TDM     1      22.302  22.112  29.221  1.00  0.00           O  
ATOM     12  C12 TDM     1      23.260  21.554  28.291  1.00  0.00           C  
ATOM     13  C13 TDM     1      21.941  22.163  26.224  1.00  0.00           C  
ATOM     14  O14 TDM     1      23.162  22.250  27.024  1.00  0.00           O  
ATOM     15  C15 TDM     1      22.965  20.033  28.133  1.00  0.00           C  
ATOM     16  O16 TDM     1      24.161  19.241  28.085  1.00  0.00           O  
ATOM     17  C17 TDM     1      22.093  19.710  26.894  1.00  0.00           C  
ATOM     18  O18 TDM     1      21.361  18.500  27.133  1.00  0.00           O  
ATOM     19  C19 TDM     1      21.129  20.874  26.562  1.00  0.00           C  
ATOM     20  O20 TDM     1      20.250  21.092  27.674  1.00  0.00           O  
ATOM     21  C21 TDM     1      21.094  23.464  26.339  1.00  0.00           C  
ATOM     22  O22 TDM     1      21.916  24.649  26.246  1.00  0.00           O  
ATOM     23  C23 TDM     1      22.565  24.981  25.091  1.00  0.00           C  
ATOM     24  O24 TDM     1      22.502  24.337  24.060  1.00  0.00           O  
ATOM     25  C25 TDM     1      23.183  26.386  25.177  1.00  0.00           C  
ATOM     26  C26 TDM     1      27.260  23.114  29.679  1.00  0.00           C  
ATOM     27  C49 TDM     1      22.082  27.367  24.656  1.00  0.00           C  
ATOM     28  C52 TDM     1      22.486  28.852  24.511  1.00  0.00           C  
ATOM     29  C55 TDM     1      21.423  29.681  23.752  1.00  0.00           C  
ATOM     30  C58 TDM     1      21.846  31.162  23.625  1.00  0.00           C  
ATOM     31  C61 TDM     1      23.740  26.744  26.600  1.00  0.00           C  
ATOM     32  C63 TDM     1      20.873  31.991  22.754  1.00  0.00           C  
ATOM     33  C66 TDM     1      21.363  33.450  22.608  1.00  0.00           C  
ATOM     34  C69 TDM     1      20.508  34.287  21.627  1.00  0.00           C  
ATOM     35  C72 TDM     1      21.101  35.705  21.460  1.00  0.00           C  
ATOM     36  C75 TDM     1      20.344  36.577  20.430  1.00  0.00           C  
ATOM     37  C78 TDM     1      21.024  37.958  20.282  1.00  0.00           C  
ATOM     38  C81 TDM     1      24.894  27.788  26.587  1.00  0.00           C  
ATOM     39  C84 TDM     1      25.079  28.479  27.966  1.00  0.00           C  
ATOM     40  C87 TDM     1      26.186  29.566  28.007  1.00  0.00           C  
ATOM     41  C90 TDM     1      25.720  31.016  27.702  1.00  0.00           C  
ATOM     42  C93 TDM     1      25.293  31.264  26.234  1.00  0.00           C  
ATOM     43  C96 TDM     1      25.058  32.756  25.893  1.00  0.00           C  
ATOM     44  C99 TDM     1      23.841  33.373  26.628  1.00  0.00           C  
ATOM     45 C102 TDM     1      23.421  34.753  26.067  1.00  0.00           C  
ATOM     46 C105 TDM     1      24.411  35.896  26.398  1.00  0.00           C  
ATOM     47 C108 TDM     1      23.947  37.243  25.797  1.00  0.00           C  
ATOM     48 C111 TDM     1      24.789  38.438  26.298  1.00  0.00           C  
ATOM     49 C114 TDM     1      24.289  39.780  25.715  1.00  0.00           C  
ATOM     50 C117 TDM     1      25.067  40.990  26.280  1.00  0.00           C  
ATOM     51 C120 TDM     1      24.581  42.330  25.678  1.00  0.00           C  
ATOM     52 C123 TDM     1      25.301  43.544  26.309  1.00  0.00           C  
ATOM     53 C126 TDM     1      24.774  44.894  25.763  1.00  0.00           C  
ATOM     54 C129 TDM     1      25.444  46.100  26.461  1.00  0.00           C  
ATOM     55 C132 TDM     1      24.986  47.459  25.882  1.00  0.00           C  
ATOM     56 C135 TDM     1      25.625  48.646  26.640  1.00  0.00           C  
ATOM     57 C138 TDM     1      25.314  50.012  25.990  1.00  0.00           C  
ATOM     58 C141 TDM     1      25.999  51.171  26.752  1.00  0.00           C  
ATOM     59 C144 TDM     1      25.764  52.544  26.083  1.00  0.00           C  
ATOM     60 C147 TDM     1      26.554  53.669  26.791  1.00  0.00           C  
ATOM     61 C150 TDM     1      26.371  55.041  26.106  1.00  0.00           C  
ATOM     62 C153 TDM     1      27.237  56.134  26.765  1.00  0.00           C  
ATOM     63 C157 TDM     1      20.335  38.865  19.262  1.00  0.00           C  
ATOM     64 C158 TDM     1      21.133  39.998  18.663  1.00  0.00           C  
ATOM     65 C159 TDM     1      20.707  38.833  17.799  1.00  0.00           C  
ATOM     66 C164 TDM     1      20.498  41.380  18.516  1.00  0.00           C  
ATOM     67 C167 TDM     1      21.467  42.373  17.835  1.00  0.00           C  
ATOM     68 C170 TDM     1      20.880  43.800  17.742  1.00  0.00           C  
ATOM     69 C173 TDM     1      21.878  44.797  17.110  1.00  0.00           C  
ATOM     70 C176 TDM     1      21.343  46.246  17.139  1.00  0.00           C  
ATOM     71 C179 TDM     1      22.363  47.261  16.575  1.00  0.00           C  
ATOM     72 C182 TDM     1      21.799  48.700  16.573  1.00  0.00           C  
ATOM     73 C185 TDM     1      22.869  49.759  16.215  1.00  0.00           C  
ATOM     74 C188 TDM     1      22.276  51.186  16.242  1.00  0.00           C  
ATOM     75 C191 TDM     1      23.338  52.295  16.064  1.00  0.00           C  
ATOM     76 C194 TDM     1      22.728  53.698  16.299  1.00  0.00           C  
ATOM     77 C197 TDM     1      23.780  54.828  16.217  1.00  0.00           C  
ATOM     78 C200 TDM     1      23.199  56.186  16.675  1.00  0.00           C  
ATOM     79 C203 TDM     1      24.256  57.314  16.659  1.00  0.00           C  
ATOM     80 C206 TDM     1      23.718  58.623  17.281  1.00  0.00           C  
ATOM     81 C209 TDM     1      24.777  59.749  17.266  1.00  0.00           C  
ATOM     82 C212 TDM     1      24.260  61.048  17.924  1.00  0.00           C  
ATOM     83 C215 TDM     1      25.321  62.166  17.903  1.00  0.00           C  
ATOM     84 O219 TDM     1      24.256  25.587  27.266  1.00  0.00           O  
ATOM     85 O221 TDM     1      27.943  24.232  29.068  1.00  0.00           O  
ATOM     86 C222 TDM     1      29.139  24.017  28.461  1.00  0.00           C  
ATOM     87 O223 TDM     1      29.669  22.919  28.331  1.00  0.00           O  
ATOM     88 C224 TDM     1      29.702  25.297  27.841  1.00  0.00           C  
ATOM     89 C227 TDM     1      29.583  25.190  26.295  1.00  0.00           C  
ATOM     90 C229 TDM     1      30.083  26.426  25.504  1.00  0.00           C  
ATOM     91 C232 TDM     1      29.476  27.779  25.959  1.00  0.00           C  
ATOM     92 C235 TDM     1      29.856  28.924  24.994  1.00  0.00           C  
ATOM     93 C238 TDM     1      29.538  30.328  25.560  1.00  0.00           C  
ATOM     94 C241 TDM     1      29.799  31.433  24.509  1.00  0.00           C  
ATOM     95 C244 TDM     1      29.617  32.875  25.045  1.00  0.00           C  
ATOM     96 C247 TDM     1      30.752  33.328  25.997  1.00  0.00           C  
ATOM     97 C250 TDM     1      30.711  34.851  26.265  1.00  0.00           C  
ATOM     98 C253 TDM     1      31.894  35.328  27.139  1.00  0.00           C  
ATOM     99 C256 TDM     1      31.935  36.868  27.271  1.00  0.00           C  
ATOM    100 C259 TDM     1      33.093  37.353  28.174  1.00  0.00           C  
ATOM    101 C262 TDM     1      33.163  38.881  28.234  1.00  0.00           C  
ATOM    102 C263 TDM     1      34.324  39.561  28.924  1.00  0.00           C  
ATOM    103 C264 TDM     1      34.200  39.623  27.420  1.00  0.00           C  
ATOM    104 C269 TDM     1      33.847  40.935  26.717  1.00  0.00           C  
ATOM    105 C272 TDM     1      35.094  41.828  26.513  1.00  0.00           C  
ATOM    106 C275 TDM     1      34.788  43.085  25.662  1.00  0.00           C  
ATOM    107 C278 TDM     1      36.024  44.002  25.502  1.00  0.00           C  
ATOM    108 C281 TDM     1      35.746  45.203  24.566  1.00  0.00           C  
ATOM    109 C284 TDM     1      36.953  46.166  24.473  1.00  0.00           C  
ATOM    110 C287 TDM     1      36.701  47.332  23.490  1.00  0.00           C  
ATOM    111 C290 TDM     1      37.885  48.326  23.449  1.00  0.00           C  
ATOM    112 C293 TDM     1      37.670  49.453  22.413  1.00  0.00           C  
ATOM    113 C296 TDM     1      38.832  50.471  22.409  1.00  0.00           C  
ATOM    114 C299 TDM     1      38.652  51.568  21.334  1.00  0.00           C  
ATOM    115 C302 TDM     1      39.823  52.577  21.344  1.00  0.00           C  
ATOM    116 C305 TDM     1      39.695  53.648  20.236  1.00  0.00           C  
ATOM    117 C308 TDM     1      40.868  54.655  20.279  1.00  0.00           C  
ATOM    118 C311 TDM     1      40.772  55.719  19.163  1.00  0.00           C  
ATOM    119 C314 TDM     1      41.910  56.761  19.250  1.00  0.00           C  
ATOM    120 C317 TDM     1      41.772  57.862  18.176  1.00  0.00           C  
ATOM    121 C320 TDM     1      42.924  58.885  18.246  1.00  0.00           C  
ATOM    122 O324 TDM     1      30.302  24.036  25.850  1.00  0.00           O  
ATOM    123 C326 TDM     1      31.143  25.622  28.343  1.00  0.00           C  
ATOM    124 C329 TDM     1      31.294  25.519  29.882  1.00  0.00           C  
ATOM    125 C332 TDM     1      32.501  26.293  30.466  1.00  0.00           C  
ATOM    126 C335 TDM     1      33.850  26.058  29.742  1.00  0.00           C  
ATOM    127 C338 TDM     1      35.025  26.696  30.523  1.00  0.00           C  
ATOM    128 C341 TDM     1      36.346  26.795  29.719  1.00  0.00           C  
ATOM    129 C344 TDM     1      36.308  27.910  28.644  1.00  0.00           C  
ATOM    130 C347 TDM     1      37.693  28.206  28.020  1.00  0.00           C  
ATOM    131 C350 TDM     1      37.623  29.424  27.069  1.00  0.00           C  
ATOM    132 C353 TDM     1      39.002  29.860  26.520  1.00  0.00           C  
ATOM    133 C356 TDM     1      38.886  31.173  25.711  1.00  0.00           C  
ATOM    134 C359 TDM     1      40.245  31.706  25.204  1.00  0.00           C  
ATOM    135 C362 TDM     1      40.078  33.059  24.474  1.00  0.00           C  
ATOM    136 C365 TDM     1      41.405  33.609  23.905  1.00  0.00           C  
ATOM    137 C368 TDM     1      41.197  34.983  23.226  1.00  0.00           C  
ATOM    138 C371 TDM     1      42.511  35.588  22.682  1.00  0.00           C  
ATOM    139 C374 TDM     1      42.285  36.991  22.072  1.00  0.00           C  
ATOM    140 C377 TDM     1      43.599  37.643  21.583  1.00  0.00           C  
ATOM    141 C380 TDM     1      43.360  39.060  21.011  1.00  0.00           C  
ATOM    142 C383 TDM     1      44.675  39.747  20.579  1.00  0.00           C  
ATOM    143 C386 TDM     1      44.437  41.182  20.055  1.00  0.00           C  
ATOM    144 C389 TDM     1      45.753  41.881  19.645  1.00  0.00           C  
ATOM    145 C392 TDM     1      45.515  43.324  19.144  1.00  0.00           C  
ATOM    146 C395 TDM     1      46.826  44.014  18.712  1.00  0.00           C  
ATOM    147  H1  TDM     1      25.928  22.889  31.354  1.00  0.00           H  
ATOM    148  H2  TDM     1      23.613  23.072  31.281  1.00  0.00           H  
ATOM    149  H4  TDM     1      26.454  25.724  30.310  1.00  0.00           H  
ATOM    150  H6  TDM     1      24.862  25.015  32.800  1.00  0.00           H  
ATOM    151  H8  TDM     1      22.806  25.330  31.686  1.00  0.00           H  
ATOM    152 H102 TDM     1      21.541  23.861  30.045  1.00  0.00           H  
ATOM    153 H103 TDM     1      22.532  24.121  28.612  1.00  0.00           H  
ATOM    154  H12 TDM     1      24.277  21.659  28.687  1.00  0.00           H  
ATOM    155  H13 TDM     1      22.251  22.077  25.173  1.00  0.00           H  
ATOM    156  H15 TDM     1      22.398  19.735  29.025  1.00  0.00           H  
ATOM    157  H17 TDM     1      22.761  19.580  26.029  1.00  0.00           H  
ATOM    158  H19 TDM     1      20.537  20.592  25.678  1.00  0.00           H  
ATOM    159 H212 TDM     1      20.567  23.488  27.301  1.00  0.00           H  
ATOM    160 H213 TDM     1      20.329  23.472  25.552  1.00  0.00           H  
ATOM    161  H25 TDM     1      24.021  26.383  24.470  1.00  0.00           H  
ATOM    162 H262 TDM     1      27.950  22.564  30.331  1.00  0.00           H  
ATOM    163 H263 TDM     1      26.900  22.411  28.912  1.00  0.00           H  
ATOM    164 H492 TDM     1      21.206  27.309  25.315  1.00  0.00           H  
ATOM    165 H493 TDM     1      21.744  27.009  23.673  1.00  0.00           H  
ATOM    166 H522 TDM     1      22.621  29.286  25.509  1.00  0.00           H  
ATOM    167 H523 TDM     1      23.439  28.922  23.972  1.00  0.00           H  
ATOM    168 H552 TDM     1      20.460  29.621  24.277  1.00  0.00           H  
ATOM    169 H553 TDM     1      21.273  29.255  22.751  1.00  0.00           H  
ATOM    170 H582 TDM     1      21.916  31.608  24.625  1.00  0.00           H  
ATOM    171 H583 TDM     1      22.851  31.210  23.183  1.00  0.00           H  
ATOM    172  H61 TDM     1      22.902  27.150  27.186  1.00  0.00           H  
ATOM    173 H632 TDM     1      20.792  31.530  21.759  1.00  0.00           H  
ATOM    174 H633 TDM     1      19.869  31.978  23.199  1.00  0.00           H  
ATOM    175 H662 TDM     1      22.403  33.442  22.255  1.00  0.00           H  
ATOM    176 H663 TDM     1      21.365  33.933  23.594  1.00  0.00           H  
ATOM    177 H692 TDM     1      19.476  34.354  21.999  1.00  0.00           H  
ATOM    178 H693 TDM     1      20.474  33.785  20.650  1.00  0.00           H  
ATOM    179 H722 TDM     1      21.103  36.213  22.434  1.00  0.00           H  
ATOM    180 H723 TDM     1      22.150  35.618  21.145  1.00  0.00           H  
ATOM    181 H752 TDM     1      20.326  36.072  19.455  1.00  0.00           H  
ATOM    182 H753 TDM     1      19.302  36.711  20.750  1.00  0.00           H  
ATOM    183 H782 TDM     1      21.033  38.462  21.258  1.00  0.00           H  
ATOM    184 H783 TDM     1      22.075  37.811  19.996  1.00  0.00           H  
ATOM    185 H812 TDM     1      24.732  28.543  25.820  1.00  0.00           H  
ATOM    186 H813 TDM     1      25.830  27.287  26.306  1.00  0.00           H  
ATOM    187 H842 TDM     1      25.352  27.705  28.694  1.00  0.00           H  
ATOM    188 H843 TDM     1      24.128  28.907  28.309  1.00  0.00           H  
ATOM    189 H872 TDM     1      26.604  29.574  29.023  1.00  0.00           H  
ATOM    190 H873 TDM     1      27.016  29.285  27.347  1.00  0.00           H  
ATOM    191 H902 TDM     1      26.549  31.695  27.943  1.00  0.00           H  
ATOM    192 H903 TDM     1      24.898  31.283  28.380  1.00  0.00           H  
ATOM    193 H932 TDM     1      24.372  30.712  26.022  1.00  0.00           H  
ATOM    194 H933 TDM     1      26.067  30.869  25.563  1.00  0.00           H  
ATOM    195 H962 TDM     1      25.966  33.332  26.118  1.00  0.00           H  
ATOM    196 H963 TDM     1      24.897  32.834  24.810  1.00  0.00           H  
ATOM    197 H992 TDM     1      24.055  33.459  27.702  1.00  0.00           H  
ATOM    198 H993 TDM     1      22.987  32.688  26.534  1.00  0.00           H  
ATOM    199 H104 TDM     1      23.288  34.681  24.980  1.00  0.00           H  
ATOM    200 H105 TDM     1      22.438  35.010  26.485  1.00  0.00           H  
ATOM    201 H106 TDM     1      24.496  35.989  27.488  1.00  0.00           H  
ATOM    202 H107 TDM     1      25.411  35.654  26.018  1.00  0.00           H  
ATOM    203 H108 TDM     1      23.995  37.188  24.702  1.00  0.00           H  
ATOM    204 H109 TDM     1      22.896  37.413  26.059  1.00  0.00           H  
ATOM    205 H112 TDM     1      25.842  38.286  26.027  1.00  0.00           H  
ATOM    206 H113 TDM     1      24.743  38.478  27.393  1.00  0.00           H  
ATOM    207 H114 TDM     1      23.222  39.900  25.943  1.00  0.00           H  
ATOM    208 H115 TDM     1      24.384  39.761  24.622  1.00  0.00           H  
ATOM    209 H116 TDM     1      24.954  41.016  27.372  1.00  0.00           H  
ATOM    210 H117 TDM     1      26.138  40.868  26.074  1.00  0.00           H  
ATOM    211 H122 TDM     1      24.752  42.328  24.594  1.00  0.00           H  
ATOM    212 H123 TDM     1      23.498  42.430  25.828  1.00  0.00           H  
ATOM    213 H124 TDM     1      26.379  43.471  26.116  1.00  0.00           H  
ATOM    214 H125 TDM     1      25.173  43.518  27.398  1.00  0.00           H  
ATOM    215 H126 TDM     1      24.957  44.945  24.682  1.00  0.00           H  
ATOM    216 H127 TDM     1      23.686  44.951  25.910  1.00  0.00           H  
ATOM    217 H128 TDM     1      25.217  46.068  27.533  1.00  0.00           H  
ATOM    218 H129 TDM     1      26.536  46.015  26.365  1.00  0.00           H  
ATOM    219 H132 TDM     1      23.892  47.536  25.937  1.00  0.00           H  
ATOM    220 H133 TDM     1      25.260  47.509  24.820  1.00  0.00           H  
ATOM    221 H134 TDM     1      25.265  48.647  27.676  1.00  0.00           H  
ATOM    222 H135 TDM     1      26.713  48.505  26.680  1.00  0.00           H  
ATOM    223 H136 TDM     1      24.229  50.171  25.967  1.00  0.00           H  
ATOM    224 H137 TDM     1      25.662  50.005  24.949  1.00  0.00           H  
ATOM    225 H142 TDM     1      25.631  51.199  27.785  1.00  0.00           H  
ATOM    226 H143 TDM     1      27.079  50.977  26.804  1.00  0.00           H  
ATOM    227 H144 TDM     1      24.693  52.783  26.091  1.00  0.00           H  
ATOM    228 H145 TDM     1      26.076  52.494  25.032  1.00  0.00           H  
ATOM    229 H146 TDM     1      26.233  53.741  27.838  1.00  0.00           H  
ATOM    230 H147 TDM     1      27.621  53.411  26.801  1.00  0.00           H  
ATOM    231 H152 TDM     1      26.642  54.964  25.045  1.00  0.00           H  
ATOM    232 H153 TDM     1      25.315  55.338  26.147  1.00  0.00           H  
ATOM    233 H157 TDM     1      19.290  39.065  19.500  1.00  0.00           H  
ATOM    234 H158 TDM     1      22.183  40.040  18.950  1.00  0.00           H  
ATOM    235 H154 TDM     1      21.478  38.132  17.481  1.00  0.00           H  
ATOM    236 H155 TDM     1      19.910  38.990  17.075  1.00  0.00           H  
ATOM    237 H162 TDM     1      19.557  41.315  17.952  1.00  0.00           H  
ATOM    238 H163 TDM     1      20.239  41.759  19.515  1.00  0.00           H  
ATOM    239 H164 TDM     1      22.402  42.411  18.410  1.00  0.00           H  
ATOM    240 H165 TDM     1      21.729  42.011  16.833  1.00  0.00           H  
ATOM    241 H172 TDM     1      19.950  43.785  17.157  1.00  0.00           H  
ATOM    242 H173 TDM     1      20.623  44.146  18.751  1.00  0.00           H  
ATOM    243 H174 TDM     1      22.086  44.503  16.073  1.00  0.00           H  
ATOM    244 H175 TDM     1      22.832  44.754  17.656  1.00  0.00           H  
ATOM    245 H176 TDM     1      21.100  46.522  18.174  1.00  0.00           H  
ATOM    246 H177 TDM     1      20.408  46.303  16.569  1.00  0.00           H  
ATOM    247 H178 TDM     1      23.278  47.227  17.183  1.00  0.00           H  
ATOM    248 H179 TDM     1      22.643  46.976  15.553  1.00  0.00           H  
ATOM    249 H182 TDM     1      20.964  48.766  15.863  1.00  0.00           H  
ATOM    250 H183 TDM     1      21.392  48.929  17.567  1.00  0.00           H  
ATOM    251 H184 TDM     1      23.286  49.551  15.222  1.00  0.00           H  
ATOM    252 H185 TDM     1      23.696  49.693  16.935  1.00  0.00           H  
ATOM    253 H186 TDM     1      21.755  51.337  17.198  1.00  0.00           H  
ATOM    254 H187 TDM     1      21.524  51.277  15.449  1.00  0.00           H  
ATOM    255 H192 TDM     1      24.155  52.133  16.780  1.00  0.00           H  
ATOM    256 H193 TDM     1      23.771  52.236  15.057  1.00  0.00           H  
ATOM    257 H194 TDM     1      22.258  53.716  17.291  1.00  0.00           H  
ATOM    258 H195 TDM     1      21.932  53.881  15.566  1.00  0.00           H  
ATOM    259 H196 TDM     1      24.636  54.572  16.855  1.00  0.00           H  
ATOM    260 H197 TDM     1      24.157  54.908  15.189  1.00  0.00           H  
ATOM    261 H202 TDM     1      22.355  56.463  16.030  1.00  0.00           H  
ATOM    262 H203 TDM     1      22.803  56.079  17.694  1.00  0.00           H  
ATOM    263 H204 TDM     1      24.579  57.497  15.626  1.00  0.00           H  
ATOM    264 H205 TDM     1      25.142  56.989  17.219  1.00  0.00           H  
ATOM    265 H206 TDM     1      22.824  58.949  16.735  1.00  0.00           H  
ATOM    266 H207 TDM     1      23.409  58.433  18.316  1.00  0.00           H  
ATOM    267 H208 TDM     1      25.678  59.409  17.792  1.00  0.00           H  
ATOM    268 H209 TDM     1      25.076  59.956  16.231  1.00  0.00           H  
ATOM    269 H214 TDM     1      23.967  60.849  18.963  1.00  0.00           H  
ATOM    270 H215 TDM     1      23.361  61.397  17.402  1.00  0.00           H  
ATOM    271 H224 TDM     1      29.046  26.112  28.175  1.00  0.00           H  
ATOM    272 H227 TDM     1      28.517  25.055  26.060  1.00  0.00           H  
ATOM    273 H222 TDM     1      31.178  26.481  25.566  1.00  0.00           H  
ATOM    274 H223 TDM     1      29.844  26.265  24.445  1.00  0.00           H  
ATOM    275 H232 TDM     1      28.384  27.697  26.011  1.00  0.00           H  
ATOM    276 H233 TDM     1      29.830  28.026  26.967  1.00  0.00           H  
ATOM    277 H234 TDM     1      29.321  28.780  24.047  1.00  0.00           H  
ATOM    278 H235 TDM     1      30.930  28.873  24.771  1.00  0.00           H  
ATOM    279 H236 TDM     1      28.489  30.375  25.875  1.00  0.00           H  
ATOM    280 H237 TDM     1      30.152  30.504  26.452  1.00  0.00           H  
ATOM    281 H242 TDM     1      29.109  31.285  23.667  1.00  0.00           H  
ATOM    282 H243 TDM     1      30.813  31.327  24.101  1.00  0.00           H  
ATOM    283 H244 TDM     1      28.644  32.970  25.546  1.00  0.00           H  
ATOM    284 H245 TDM     1      29.590  33.553  24.181  1.00  0.00           H  
ATOM    285 H246 TDM     1      30.684  32.782  26.946  1.00  0.00           H  
ATOM    286 H247 TDM     1      31.721  33.073  25.548  1.00  0.00           H  
ATOM    287 H252 TDM     1      29.762  35.115  26.750  1.00  0.00           H  
ATOM    288 H253 TDM     1      30.738  35.384  25.306  1.00  0.00           H  
ATOM    289 H254 TDM     1      31.825  34.869  28.134  1.00  0.00           H  
ATOM    290 H255 TDM     1      32.837  34.984  26.694  1.00  0.00           H  
ATOM    291 H256 TDM     1      32.046  37.316  26.274  1.00  0.00           H  
ATOM    292 H257 TDM     1      30.982  37.229  27.678  1.00  0.00           H  
ATOM    293 H258 TDM     1      34.044  36.948  27.801  1.00  0.00           H  
ATOM    294 H259 TDM     1      32.960  36.946  29.184  1.00  0.00           H  
ATOM    295 H260 TDM     1      32.190  39.358  28.354  1.00  0.00           H  
ATOM    296 H264 TDM     1      34.120  40.468  29.488  1.00  0.00           H  
ATOM    297 H265 TDM     1      35.113  38.937  29.336  1.00  0.00           H  
ATOM    298 H261 TDM     1      34.903  39.017  26.852  1.00  0.00           H  
ATOM    299 H266 TDM     1      33.092  41.488  27.292  1.00  0.00           H  
ATOM    300 H267 TDM     1      33.397  40.708  25.741  1.00  0.00           H  
ATOM    301 H272 TDM     1      35.882  41.244  26.020  1.00  0.00           H  
ATOM    302 H273 TDM     1      35.484  42.131  27.494  1.00  0.00           H  
ATOM    303 H274 TDM     1      34.434  42.772  24.671  1.00  0.00           H  
ATOM    304 H275 TDM     1      33.972  43.653  26.129  1.00  0.00           H  
ATOM    305 H276 TDM     1      36.862  43.418  25.101  1.00  0.00           H  
ATOM    306 H277 TDM     1      36.329  44.371  26.490  1.00  0.00           H  
ATOM    307 H282 TDM     1      35.494  44.831  23.564  1.00  0.00           H  
ATOM    308 H283 TDM     1      34.871  45.756  24.933  1.00  0.00           H  
ATOM    309 H284 TDM     1      37.169  46.571  25.471  1.00  0.00           H  
ATOM    310 H285 TDM     1      37.844  45.610  24.154  1.00  0.00           H  
ATOM    311 H286 TDM     1      36.522  46.931  22.483  1.00  0.00           H  
ATOM    312 H287 TDM     1      35.791  47.871  23.784  1.00  0.00           H  
ATOM    313 H292 TDM     1      38.019  48.769  24.445  1.00  0.00           H  
ATOM    314 H293 TDM     1      38.812  47.787  23.213  1.00  0.00           H  
ATOM    315 H294 TDM     1      36.728  49.975  22.626  1.00  0.00           H  
ATOM    316 H295 TDM     1      37.572  49.012  21.413  1.00  0.00           H  
ATOM    317 H296 TDM     1      38.905  50.941  23.399  1.00  0.00           H  
ATOM    318 H297 TDM     1      39.778  49.943  22.232  1.00  0.00           H  
ATOM    319 H298 TDM     1      38.579  51.101  20.343  1.00  0.00           H  
ATOM    320 H299 TDM     1      37.707  52.102  21.506  1.00  0.00           H  
ATOM    321 H302 TDM     1      40.769  52.037  21.214  1.00  0.00           H  
ATOM    322 H303 TDM     1      39.866  53.071  22.323  1.00  0.00           H  
ATOM    323 H304 TDM     1      38.745  54.186  20.353  1.00  0.00           H  
ATOM    324 H305 TDM     1      39.667  53.158  19.254  1.00  0.00           H  
ATOM    325 H306 TDM     1      40.882  55.153  21.257  1.00  0.00           H  
ATOM    326 H307 TDM     1      41.819  54.114  20.182  1.00  0.00           H  
ATOM    327 H312 TDM     1      40.800  55.226  18.183  1.00  0.00           H  
ATOM    328 H313 TDM     1      39.805  56.231  19.229  1.00  0.00           H  
ATOM    329 H314 TDM     1      42.877  56.254  19.135  1.00  0.00           H  
ATOM    330 H315 TDM     1      41.907  57.224  20.246  1.00  0.00           H  
ATOM    331 H316 TDM     1      41.755  57.404  17.179  1.00  0.00           H  
ATOM    332 H317 TDM     1      40.815  58.384  18.310  1.00  0.00           H  
ATOM    333 H322 TDM     1      31.870  24.950  27.866  1.00  0.00           H  
ATOM    334 H323 TDM     1      31.409  26.639  28.027  1.00  0.00           H  
ATOM    335 H324 TDM     1      30.384  25.899  30.366  1.00  0.00           H  
ATOM    336 H325 TDM     1      31.374  24.462  30.163  1.00  0.00           H  
ATOM    337 H332 TDM     1      32.275  27.367  30.442  1.00  0.00           H  
ATOM    338 H333 TDM     1      32.605  26.023  31.525  1.00  0.00           H  
ATOM    339 H334 TDM     1      33.796  26.486  28.734  1.00  0.00           H  
ATOM    340 H335 TDM     1      34.037  24.983  29.625  1.00  0.00           H  
ATOM    341 H336 TDM     1      34.744  27.700  30.867  1.00  0.00           H  
ATOM    342 H337 TDM     1      35.204  26.103  31.430  1.00  0.00           H  
ATOM    343 H342 TDM     1      37.159  27.014  30.424  1.00  0.00           H  
ATOM    344 H343 TDM     1      36.584  25.828  29.257  1.00  0.00           H  
ATOM    345 H344 TDM     1      35.926  28.831  29.105  1.00  0.00           H  
ATOM    346 H345 TDM     1      35.603  27.638  27.848  1.00  0.00           H  
ATOM    347 H346 TDM     1      38.414  28.412  28.822  1.00  0.00           H  
ATOM    348 H347 TDM     1      38.053  27.323  27.477  1.00  0.00           H  
ATOM    349 H352 TDM     1      36.951  29.197  26.231  1.00  0.00           H  
ATOM    350 H353 TDM     1      37.176  30.269  27.609  1.00  0.00           H  
ATOM    351 H354 TDM     1      39.699  30.010  27.355  1.00  0.00           H  
ATOM    352 H355 TDM     1      39.416  29.068  25.883  1.00  0.00           H  
ATOM    353 H356 TDM     1      38.415  31.940  26.340  1.00  0.00           H  
ATOM    354 H357 TDM     1      38.217  31.011  24.856  1.00  0.00           H  
ATOM    355 H358 TDM     1      40.933  31.830  26.051  1.00  0.00           H  
ATOM    356 H359 TDM     1      40.700  30.974  24.525  1.00  0.00           H  
ATOM    357 H362 TDM     1      39.356  32.945  23.655  1.00  0.00           H  
ATOM    358 H363 TDM     1      39.651  33.792  25.171  1.00  0.00           H  
ATOM    359 H364 TDM     1      41.818  32.897  23.179  1.00  0.00           H  
ATOM    360 H365 TDM     1      42.138  33.708  24.716  1.00  0.00           H  
ATOM    361 H366 TDM     1      40.477  34.877  22.405  1.00  0.00           H  
ATOM    362 H367 TDM     1      40.755  35.679  23.951  1.00  0.00           H  
ATOM    363 H372 TDM     1      42.938  34.920  21.922  1.00  0.00           H  
ATOM    364 H373 TDM     1      43.244  35.659  23.496  1.00  0.00           H  
ATOM    365 H374 TDM     1      41.820  37.641  22.825  1.00  0.00           H  
ATOM    366 H375 TDM     1      41.581  36.917  21.234  1.00  0.00           H  
ATOM    367 H376 TDM     1      44.307  37.703  22.421  1.00  0.00           H  
ATOM    368 H377 TDM     1      44.061  37.008  20.816  1.00  0.00           H  
ATOM    369 H382 TDM     1      42.681  38.995  20.151  1.00  0.00           H  
ATOM    370 H383 TDM     1      42.861  39.677  21.770  1.00  0.00           H  
ATOM    371 H384 TDM     1      45.363  39.783  21.434  1.00  0.00           H  
ATOM    372 H385 TDM     1      45.163  39.147  19.799  1.00  0.00           H  
ATOM    373 H386 TDM     1      43.759  41.147  19.192  1.00  0.00           H  
ATOM    374 H387 TDM     1      43.938  41.775  20.834  1.00  0.00           H  
ATOM    375 H388 TDM     1      46.438  41.904  20.503  1.00  0.00           H  
ATOM    376 H389 TDM     1      46.246  41.297  18.856  1.00  0.00           H  
ATOM    377 H392 TDM     1      45.041  43.917  19.938  1.00  0.00           H  
ATOM    378 H393 TDM     1      44.821  43.309  18.294  1.00  0.00           H  
ATOM    379 H219 TDM     1      23.613  24.856  27.087  1.00  0.00           H  
ATOM    380  H20 TDM     1      20.816  21.470  28.397  1.00  0.00           H  
ATOM    381  H9  TDM     1      24.024  25.830  29.149  1.00  0.00           H  
ATOM    382 H211 TDM     1      24.912  63.094  18.325  1.00  0.00           H  
ATOM    383 H216 TDM     1      25.649  62.376  16.878  1.00  0.00           H  
ATOM    384 H217 TDM     1      26.201  61.885  18.493  1.00  0.00           H  
ATOM    385  H18 TDM     1      20.690  18.731  27.850  1.00  0.00           H  
ATOM    386  H5  TDM     1      27.322  25.964  32.459  1.00  0.00           H  
ATOM    387  H7  TDM     1      24.393  27.215  31.253  1.00  0.00           H  
ATOM    388 H321 TDM     1      42.799  59.663  17.483  1.00  0.00           H  
ATOM    389 H326 TDM     1      43.892  58.396  18.075  1.00  0.00           H  
ATOM    390 H327 TDM     1      42.956  59.373  19.228  1.00  0.00           H  
ATOM    391 H391 TDM     1      46.627  45.037  18.369  1.00  0.00           H  
ATOM    392 H394 TDM     1      47.534  44.068  19.548  1.00  0.00           H  
ATOM    393 H395 TDM     1      47.305  43.466  17.891  1.00  0.00           H  
ATOM    394 H396 TDM     1      30.214  23.369  26.578  1.00  0.00           H  
ATOM    395  H16 TDM     1      23.861  18.344  27.815  1.00  0.00           H  
ATOM    396 H151 TDM     1      27.091  57.098  26.261  1.00  0.00           H  
ATOM    397 H156 TDM     1      28.303  55.878  26.704  1.00  0.00           H  
ATOM    398 H159 TDM     1      26.975  56.258  27.823  1.00  0.00           H  
TER     399      TDM     1 
END   
