# Supplementary material for: Mutually Exclusive Interactions of Rifabutin with Spatially Distinct Mycobacterial Cell Envelope Membrane Layers Offer Insights into Membrane-Centric Therapy of Infectious Diseases
Source: ACS Bio Med Chem Au. 2022 Mar 24;2(4):395–408. doi: 10.1021/acsbiomedchemau.2c00010 (PMC9389580; doi:10.1021/acsbiomedchemau.2c00010)
Supplement: Supplementary file 1 — bg2c00010_si_001.zip [file bg2c00010_si_001.zip › structures and force fields/IM/PG.pdb]

ATOM      1  P1  PG      0       8.832   5.696  18.023  1.00  0.00           P
ATOM      2  O2  PG      0       7.528   5.010  18.090  1.00  0.00           O
ATOM      3  O3  PG      0       9.983   4.880  18.282  1.00  0.00           O
ATOM      4  O4  PG      0       8.844   6.357  16.618  1.00  0.00           O
ATOM      5  C5  PG      0       9.962   6.246  15.691  1.00  0.00           C
ATOM      6  H6  PG      0       9.971   5.332  15.060  1.00  0.00           H
ATOM      7  H7  PG      0      10.938   6.260  16.220  1.00  0.00           H
ATOM      8  C8  PG      0       9.927   7.528  14.778  1.00  0.00           C
ATOM      9  H9  PG      0       9.860   8.369  15.501  1.00  0.00           H
ATOM     10  O10 PG      0       8.681   7.446  13.987  1.00  0.00           O
ATOM     11  O11 PG      0       8.946   9.628  13.305  1.00  0.00           O
ATOM     12  C12 PG      0      11.191   7.675  13.902  1.00  0.00           C
ATOM     13  H13 PG      0      12.036   7.766  14.617  1.00  0.00           H
ATOM     14  H14 PG      0      11.141   8.605  13.297  1.00  0.00           H
ATOM     15  O15 PG      0      11.306   6.437  13.109  1.00  0.00           O
ATOM     16  O16 PG      0      10.956   7.321  11.064  1.00  0.00           O
ATOM     17  O17 PG      0       8.770   7.089  19.013  1.00  0.00           O
ATOM     18  C18 PG      0       8.643   6.697  20.382  1.00  0.00           C
ATOM     19  H19 PG      0       7.743   6.132  20.509  1.00  0.00           H
ATOM     20  H20 PG      0       9.483   6.096  20.660  1.00  0.00           H
ATOM     21  C21 PG      0       8.591   7.952  21.273  1.00  0.00           C
ATOM     22  H22 PG      0       7.753   8.554  20.992  1.00  0.00           H
ATOM     23  C23 PG      0       8.448   7.529  22.747  1.00  0.00           C
ATOM     24  H24 PG      0       8.412   8.401  23.366  1.00  0.00           H
ATOM     25  H25 PG      0       9.287   6.927  23.028  1.00  0.00           H
ATOM     26  O26 PG      0       9.796   8.704  21.107  1.00  0.00           O
ATOM     27  H27 PG      0       9.925   9.275  21.868  1.00  0.00           H
ATOM     28  O28 PG      0       7.244   6.776  22.913  1.00  0.00           O
ATOM     29  H29 PG      0       6.996   6.769  23.840  1.00  0.00           H
ATOM     30  C30 PG      0       8.288   8.603  13.403  1.00  0.00           C
ATOM     31  C31 PG      0      11.098   6.358  11.811  1.00  0.00           C
ATOM     32  C32 PG      0      11.062   5.034  11.026  1.00  0.00           C
ATOM     33  H33 PG      0      10.047   4.779  10.802  1.00  0.00           H
ATOM     34  H34 PG      0      11.503   4.257  11.615  1.00  0.00           H
ATOM     35  C35 PG      0      11.852   5.194   9.713  1.00  0.00           C
ATOM     36  H36 PG      0      12.040   4.229   9.290  1.00  0.00           H
ATOM     37  H37 PG      0      12.782   5.682   9.915  1.00  0.00           H
ATOM     38  C38 PG      0      11.033   6.039   8.720  1.00  0.00           C
ATOM     39  H39 PG      0      11.394   7.046   8.726  1.00  0.00           H
ATOM     40  H40 PG      0      10.002   6.028   9.008  1.00  0.00           H
ATOM     41  C41 PG      0      11.176   5.450   7.305  1.00  0.00           C
ATOM     42  H42 PG      0      12.213   5.387   7.048  1.00  0.00           H
ATOM     43  H43 PG      0      10.742   4.472   7.280  1.00  0.00           H
ATOM     44  C44 PG      0      10.451   6.359   6.295  1.00  0.00           C
ATOM     45  H45 PG      0      10.863   7.345   6.343  1.00  0.00           H
ATOM     46  H46 PG      0       9.409   6.396   6.533  1.00  0.00           H
ATOM     47  C47 PG      0      10.633   5.794   4.873  1.00  0.00           C
ATOM     48  H48 PG      0      11.676   5.760   4.634  1.00  0.00           H
ATOM     49  H49 PG      0      10.224   4.807   4.827  1.00  0.00           H
ATOM     50  C50 PG      0       9.904   6.700   3.864  1.00  0.00           C
ATOM     51  H51 PG      0       8.860   6.724   4.095  1.00  0.00           H
ATOM     52  H52 PG      0      10.304   7.691   3.920  1.00  0.00           H
ATOM     53  C53 PG      0      10.103   6.147   2.441  1.00  0.00           C
ATOM     54  H54 PG      0      11.147   6.126   2.209  1.00  0.00           H
ATOM     55  H55 PG      0       9.705   5.155   2.385  1.00  0.00           H
ATOM     56  C56 PG      0       9.370   7.051   1.432  1.00  0.00           C
ATOM     57  H57 PG      0       9.764   8.044   1.491  1.00  0.00           H
ATOM     58  H58 PG      0       8.325   7.068   1.661  1.00  0.00           H
ATOM     59  C59 PG      0       9.575   6.502   0.008  1.00  0.00           C
ATOM     60  H60 PG      0       9.182   5.508  -0.052  1.00  0.00           H
ATOM     61  H61 PG      0      10.620   6.486  -0.222  1.00  0.00           H
ATOM     62  C62 PG      0       8.842   7.405  -1.001  1.00  0.00           C
ATOM     63  H63 PG      0       9.233   8.399  -0.941  1.00  0.00           H
ATOM     64  H64 PG      0       7.796   7.419  -0.773  1.00  0.00           H
ATOM     65  C65 PG      0       9.049   6.858  -2.426  1.00  0.00           C
ATOM     66  H66 PG      0       8.658   5.864  -2.486  1.00  0.00           H
ATOM     67  H67 PG      0      10.094   6.844  -2.654  1.00  0.00           H
ATOM     68  C68 PG      0       8.315   7.761  -3.435  1.00  0.00           C
ATOM     69  H69 PG      0       8.706   8.755  -3.373  1.00  0.00           H
ATOM     70  H70 PG      0       7.270   7.774  -3.207  1.00  0.00           H
ATOM     71  C71 PG      0       8.524   7.214  -4.859  1.00  0.00           C
ATOM     72  H72 PG      0       8.134   6.220  -4.920  1.00  0.00           H
ATOM     73  H73 PG      0       9.570   7.201  -5.087  1.00  0.00           H
ATOM     74  C74 PG      0       7.790   8.117  -5.868  1.00  0.00           C
ATOM     75  H75 PG      0       8.180   9.111  -5.806  1.00  0.00           H
ATOM     76  H76 PG      0       7.936   7.738  -6.858  1.00  0.00           H
ATOM     77  H77 PG      0       6.745   8.129  -5.641  1.00  0.00           H
ATOM     78  C78 PG      0       6.929   8.855  12.724  1.00  0.00           C
ATOM     79  H79 PG      0       6.305   9.428  13.377  1.00  0.00           H
ATOM     80  H80 PG      0       6.457   7.918  12.512  1.00  0.00           H
ATOM     81  C81 PG      0       7.146   9.629  11.411  1.00  0.00           C
ATOM     82  H82 PG      0       7.512  10.610  11.632  1.00  0.00           H
ATOM     83  H83 PG      0       7.860   9.111  10.805  1.00  0.00           H
ATOM     84  C84 PG      0       5.811   9.738  10.652  1.00  0.00           C
ATOM     85  H85 PG      0       5.453   8.758  10.418  1.00  0.00           H
ATOM     86  H86 PG      0       5.093  10.244  11.264  1.00  0.00           H
ATOM     87  C87 PG      0       6.024  10.532   9.349  1.00  0.00           C
ATOM     88  H88 PG      0       6.528   9.915   8.635  1.00  0.00           H
ATOM     89  H89 PG      0       6.616  11.399   9.553  1.00  0.00           H
ATOM     90  C90 PG      0       4.659  10.963   8.782  1.00  0.00           C
ATOM     91  H91 PG      0       4.055  10.098   8.609  1.00  0.00           H
ATOM     92  H92 PG      0       4.169  11.607   9.483  1.00  0.00           H
ATOM     93  C93 PG      0       4.870  11.716   7.455  1.00  0.00           C
ATOM     94  H94 PG      0       5.186  11.026   6.700  1.00  0.00           H
ATOM     95  H95 PG      0       5.619  12.468   7.586  1.00  0.00           H
ATOM     96  C96 PG      0       3.547  12.377   7.024  1.00  0.00           C
ATOM     97  H97 PG      0       2.791  11.628   6.921  1.00  0.00           H
ATOM     98  H98 PG      0       3.247  13.088   7.765  1.00  0.00           H
ATOM     99  C99 PG      0       1.836  16.022   2.078  1.00  0.00           C
ATOM    100 H100 PG      0       1.749  15.223   1.371  1.00  0.00           H
ATOM    101 H101 PG      0       2.781  16.508   1.952  1.00  0.00           H
ATOM    102 C102 PG      0       0.702  17.038   1.846  1.00  0.00           C
ATOM    103 H103 PG      0      -0.243  16.551   1.967  1.00  0.00           H
ATOM    104 H104 PG      0       0.787  17.835   2.555  1.00  0.00           H
ATOM    105 C105 PG      0       0.807  17.607   0.419  1.00  0.00           C
ATOM    106 H106 PG      0       0.704  16.813  -0.291  1.00  0.00           H
ATOM    107 H107 PG      0       1.760  18.078   0.292  1.00  0.00           H
ATOM    108 C108 PG      0      -0.311  18.643   0.196  1.00  0.00           C
ATOM    109 H109 PG      0      -1.263  18.174   0.329  1.00  0.00           H
ATOM    110 H110 PG      0      -0.204  19.440   0.901  1.00  0.00           H
ATOM    111 C111 PG      0      -0.211  19.205  -1.235  1.00  0.00           C
ATOM    112 H112 PG      0       0.746  19.664  -1.372  1.00  0.00           H
ATOM    113 H113 PG      0      -0.330  18.409  -1.940  1.00  0.00           H
ATOM    114 C114 PG      0      -1.319  20.253  -1.452  1.00  0.00           C
ATOM    115 H115 PG      0      -1.197  21.051  -0.750  1.00  0.00           H
ATOM    116 H116 PG      0      -1.253  20.641  -2.447  1.00  0.00           H
ATOM    117 H117 PG      0      -2.276  19.795  -1.310  1.00  0.00           H
ATOM    118 C118 PG      0       1.735  15.457   3.507  1.00  0.00           C
ATOM    119 H119 PG      0       1.813  16.199   4.274  1.00  0.00           H
ATOM    120 H120 PG      0       0.780  14.979   3.569  1.00  0.00           H
ATOM    121 C121 PG      0       2.664  14.582   3.962  1.00  0.00           C
ATOM    122 H122 PG      0       2.745  13.803   3.234  1.00  0.00           H
ATOM    123 H123 PG      0       3.534  15.204   3.917  1.00  0.00           H
ATOM    124 C124 PG      0       2.478  13.893   5.327  1.00  0.00           C
ATOM    125 H125 PG      0       1.576  13.997   5.894  1.00  0.00           H
ATOM    126 C126 PG      0       3.747  13.094   5.676  1.00  0.00           C
ATOM    127 H127 PG      0       4.609  13.094   5.042  1.00  0.00           H
END
