# Supplementary material for: Mutually Exclusive Interactions of Rifabutin with Spatially Distinct Mycobacterial Cell Envelope Membrane Layers Offer Insights into Membrane-Centric Therapy of Infectious Diseases
Source: ACS Bio Med Chem Au. 2022 Mar 24;2(4):395–408. doi: 10.1021/acsbiomedchemau.2c00010 (PMC9389580; doi:10.1021/acsbiomedchemau.2c00010)
Supplement: Supplementary file 1 — bg2c00010_si_001.zip [file bg2c00010_si_001.zip › structures and force fields/IM/PE.pdb]

ATOM      1  P1  PE      0      -2.137  -4.733 -18.794  1.00  0.00           P
ATOM      2  O2  PE      0      -1.806  -6.173 -18.640  1.00  0.00           O
ATOM      3  O3  PE      0      -2.522  -4.048 -17.438  1.00  0.00           O
ATOM      4  O4  PE      0      -0.906  -3.883 -19.234  1.00  0.00           O
ATOM      5  C5  PE      0      -3.586  -4.656 -16.731  1.00  0.00           C
ATOM      6  H6  PE      0      -3.890  -5.643 -17.141  1.00  0.00           H
ATOM      7  H7  PE      0      -4.506  -4.042 -16.837  1.00  0.00           H
ATOM      8  C8  PE      0      -3.210  -5.017 -15.364  1.00  0.00           C
ATOM      9  H9  PE      0      -4.140  -5.257 -14.806  1.00  0.00           H
ATOM     10  O10 PE      0      -2.586  -3.837 -14.915  1.00  0.00           O
ATOM     11  C11 PE      0      -3.281  -2.861 -14.340  1.00  0.00           C
ATOM     12  O12 PE      0      -4.529  -2.754 -14.311  1.00  0.00           O
ATOM     13  C13 PE      0      -2.178  -6.168 -15.211  1.00  0.00           C
ATOM     14  H14 PE      0      -1.287  -6.037 -15.861  1.00  0.00           H
ATOM     15  H15 PE      0      -2.733  -7.032 -15.635  1.00  0.00           H
ATOM     16  O16 PE      0      -1.562  -6.261 -13.931  1.00  0.00           O
ATOM     17  C17 PE      0      -2.035  -7.182 -13.129  1.00  0.00           C
ATOM     18  O18 PE      0      -2.961  -7.891 -13.403  1.00  0.00           O
ATOM     19  C19 PE      0      -1.337  -7.033 -11.684  1.00  0.00           C
ATOM     20  H20 PE      0      -1.770  -6.151 -11.166  1.00  0.00           H
ATOM     21  H21 PE      0      -0.270  -6.825 -11.913  1.00  0.00           H
ATOM     22  O22 PE      0      -3.444  -4.495 -19.871  1.00  0.00           O
ATOM     23  C23 PE      0      -2.980  -4.618 -21.218  1.00  0.00           C
ATOM     24  H24 PE      0      -2.345  -3.790 -21.454  1.00  0.00           H
ATOM     25  H25 PE      0      -2.431  -5.530 -21.325  1.00  0.00           H
ATOM     26  C26 PE      0      -4.186  -4.629 -22.177  1.00  0.00           C
ATOM     27  H27 PE      0      -4.751  -3.730 -22.049  1.00  0.00           H
ATOM     28  H28 PE      0      -4.805  -5.474 -21.960  1.00  0.00           H
ATOM     29  N29 PE      0      -3.708  -4.715 -23.564  1.00  0.00           N
ATOM     30  H30 PE      0      -4.116  -5.512 -24.009  1.00  0.00           H
ATOM     31  H31 PE      0      -3.971  -3.886 -24.059  1.00  0.00           H
ATOM     32  C32 PE      0      -1.574  -8.252 -10.774  1.00  0.00           C
ATOM     33  H33 PE      0      -2.614  -8.323 -10.535  1.00  0.00           H
ATOM     34  H34 PE      0      -1.263  -9.142 -11.281  1.00  0.00           H
ATOM     35  C35 PE      0      -0.760  -8.090  -9.477  1.00  0.00           C
ATOM     36  H36 PE      0       0.279  -8.000  -9.716  1.00  0.00           H
ATOM     37  H37 PE      0      -1.084  -7.212  -8.959  1.00  0.00           H
ATOM     38  C38 PE      0      -0.974  -9.323  -8.579  1.00  0.00           C
ATOM     39  H39 PE      0      -0.643 -10.201  -9.093  1.00  0.00           H
ATOM     40  H40 PE      0      -2.014  -9.418  -8.345  1.00  0.00           H
ATOM     41  C41 PE      0      -0.169  -9.156  -7.277  1.00  0.00           C
ATOM     42  H42 PE      0      -0.505  -8.283  -6.759  1.00  0.00           H
ATOM     43  H43 PE      0       0.870  -9.054  -7.511  1.00  0.00           H
ATOM     44  C44 PE      0      -0.374 -10.394  -6.384  1.00  0.00           C
ATOM     45  H45 PE      0      -1.413 -10.498  -6.152  1.00  0.00           H
ATOM     46  H46 PE      0      -0.035 -11.267  -6.901  1.00  0.00           H
ATOM     47  C47 PE      0       0.428 -10.225  -5.080  1.00  0.00           C
ATOM     48  H48 PE      0       0.087  -9.353  -4.562  1.00  0.00           H
ATOM     49  H49 PE      0       1.467 -10.118  -5.312  1.00  0.00           H
ATOM     50  C50 PE      0       0.225 -11.464  -4.189  1.00  0.00           C
ATOM     51  H51 PE      0      -0.814 -11.571  -3.958  1.00  0.00           H
ATOM     52  H52 PE      0       0.567 -12.336  -4.706  1.00  0.00           H
ATOM     53  C53 PE      0       1.026 -11.295  -2.884  1.00  0.00           C
ATOM     54  H54 PE      0       0.684 -10.424  -2.366  1.00  0.00           H
ATOM     55  H55 PE      0       2.066 -11.187  -3.115  1.00  0.00           H
ATOM     56  C56 PE      0       0.825 -12.535  -1.993  1.00  0.00           C
ATOM     57  H57 PE      0      -0.214 -12.643  -1.763  1.00  0.00           H
ATOM     58  H58 PE      0       1.168 -13.406  -2.511  1.00  0.00           H
ATOM     59  C59 PE      0       1.625 -12.365  -0.689  1.00  0.00           C
ATOM     60  H60 PE      0       1.282 -11.494  -0.170  1.00  0.00           H
ATOM     61  H61 PE      0       2.664 -12.256  -0.919  1.00  0.00           H
ATOM     62  C62 PE      0       1.424 -13.605   0.202  1.00  0.00           C
ATOM     63  H63 PE      0       0.385 -13.714   0.433  1.00  0.00           H
ATOM     64  H64 PE      0       1.767 -14.476  -0.316  1.00  0.00           H
ATOM     65  C65 PE      0       2.225 -13.435   1.507  1.00  0.00           C
ATOM     66  H66 PE      0       1.882 -12.564   2.025  1.00  0.00           H
ATOM     67  H67 PE      0       3.264 -13.327   1.276  1.00  0.00           H
ATOM     68  C68 PE      0       2.023 -14.675   2.397  1.00  0.00           C
ATOM     69  H69 PE      0       0.984 -14.784   2.628  1.00  0.00           H
ATOM     70  H70 PE      0       2.367 -15.546   1.879  1.00  0.00           H
ATOM     71  C71 PE      0       2.824 -14.506   3.702  1.00  0.00           C
ATOM     72  H72 PE      0       2.481 -13.635   4.220  1.00  0.00           H
ATOM     73  H73 PE      0       2.684 -15.367   4.321  1.00  0.00           H
ATOM     74  H74 PE      0       3.863 -14.397   3.471  1.00  0.00           H
ATOM     75  C75 PE      0      -2.331  -1.737 -13.886  1.00  0.00           C
ATOM     76  H76 PE      0      -2.470  -0.879 -14.510  1.00  0.00           H
ATOM     77  H77 PE      0      -1.318  -2.074 -13.962  1.00  0.00           H
ATOM     78  C78 PE      0      -2.640  -1.364 -12.424  1.00  0.00           C
ATOM     79  H79 PE      0      -3.394  -0.605 -12.401  1.00  0.00           H
ATOM     80  H80 PE      0      -2.989  -2.229 -11.901  1.00  0.00           H
ATOM     81  C81 PE      0      -1.360  -0.837 -11.748  1.00  0.00           C
ATOM     82  H82 PE      0      -1.021   0.039 -12.261  1.00  0.00           H
ATOM     83  H83 PE      0      -0.601  -1.589 -11.786  1.00  0.00           H
ATOM     84  C84 PE      0      -1.663  -0.487 -10.279  1.00  0.00           C
ATOM     85  H85 PE      0      -2.276   0.389 -10.240  1.00  0.00           H
ATOM     86  H86 PE      0      -2.177  -1.303  -9.817  1.00  0.00           H
ATOM     87  C87 PE      0      -0.342  -0.223  -9.532  1.00  0.00           C
ATOM     88  H88 PE      0       0.159   0.611  -9.977  1.00  0.00           H
ATOM     89  H89 PE      0       0.282  -1.089  -9.594  1.00  0.00           H
ATOM     90  C90 PE      0      -0.642   0.089  -8.054  1.00  0.00           C
ATOM     91  H91 PE      0      -1.184   1.009  -7.986  1.00  0.00           H
ATOM     92  H92 PE      0      -1.229  -0.702  -7.635  1.00  0.00           H
ATOM     93  C93 PE      0       0.681   0.213  -7.277  1.00  0.00           C
ATOM     94  H94 PE      0       1.257   1.020  -7.680  1.00  0.00           H
ATOM     95  H95 PE      0       1.234  -0.699  -7.365  1.00  0.00           H
ATOM     96  C96 PE      0       1.398   0.778  -3.510  1.00  0.00           C
ATOM     97  H97 PE      0       0.922   1.730  -3.397  1.00  0.00           H
ATOM     98  H98 PE      0       0.750   0.009  -3.145  1.00  0.00           H
ATOM     99  C99 PE      0       2.714   0.764  -2.710  1.00  0.00           C
ATOM    100 H100 PE      0       3.356   1.542  -3.065  1.00  0.00           H
ATOM    101 H101 PE      0       3.197  -0.182  -2.835  1.00  0.00           H
ATOM    102 C102 PE      0       2.409   0.991  -1.217  1.00  0.00           C
ATOM    103 H103 PE      0       1.949   1.949  -1.089  1.00  0.00           H
ATOM    104 H104 PE      0       1.747   0.227  -0.868  1.00  0.00           H
ATOM    105 C105 PE      0       3.721   0.941  -0.412  1.00  0.00           C
ATOM    106 H106 PE      0       4.380   1.711  -0.755  1.00  0.00           H
ATOM    107 H107 PE      0       4.186  -0.013  -0.548  1.00  0.00           H
ATOM    108 C108 PE      0       3.415   1.155   1.082  1.00  0.00           C
ATOM    109 H109 PE      0       2.964   2.115   1.220  1.00  0.00           H
ATOM    110 H110 PE      0       2.743   0.394   1.421  1.00  0.00           H
ATOM    111 C111 PE      0       4.724   1.081   1.890  1.00  0.00           C
ATOM    112 H112 PE      0       5.394   1.845   1.554  1.00  0.00           H
ATOM    113 H113 PE      0       5.177   0.122   1.748  1.00  0.00           H
ATOM    114 C114 PE      0       4.417   1.287   3.385  1.00  0.00           C
ATOM    115 H115 PE      0       3.973   2.250   3.528  1.00  0.00           H
ATOM    116 H116 PE      0       3.740   0.529   3.718  1.00  0.00           H
ATOM    117 C117 PE      0       5.724   1.200   4.194  1.00  0.00           C
ATOM    118 H118 PE      0       6.401   1.960   3.862  1.00  0.00           H
ATOM    119 H119 PE      0       5.511   1.341   5.233  1.00  0.00           H
ATOM    120 H120 PE      0       6.170   0.238   4.049  1.00  0.00           H
ATOM    121 C121 PE      0       1.701   0.530  -5.000  1.00  0.00           C
ATOM    122 H122 PE      0       2.701   0.425  -5.365  1.00  0.00           H
ATOM    123 C123 PE      0       0.381   0.490  -5.792  1.00  0.00           C
ATOM    124 H124 PE      0      -0.576   0.688  -5.355  1.00  0.00           H
END
