# Supplementary material for: Mutually Exclusive Interactions of Rifabutin with Spatially Distinct Mycobacterial Cell Envelope Membrane Layers Offer Insights into Membrane-Centric Therapy of Infectious Diseases
Source: ACS Bio Med Chem Au. 2022 Mar 24;2(4):395–408. doi: 10.1021/acsbiomedchemau.2c00010 (PMC9389580; doi:10.1021/acsbiomedchemau.2c00010)
Supplement: Supplementary file 1 — bg2c00010_si_001.zip [file bg2c00010_si_001.zip › structures and force fields/IM/DG.pdb]

ATOM      1  O1  DG      0     -11.892   0.070 -17.344  1.00  0.00           O
ATOM      2  O2  DG      0     -13.891  -0.019 -18.416  1.00  0.00           O
ATOM      3  C3  DG      0      -9.921  -0.703 -18.551  1.00  0.00           C
ATOM      4  H4  DG      0      -9.476  -0.815 -19.563  1.00  0.00           H
ATOM      5  H5  DG      0      -9.894  -1.661 -17.990  1.00  0.00           H
ATOM      6  O6  DG      0      -9.059   0.193 -17.868  1.00  0.00           O
ATOM      7  O7  DG      0      -9.070  -0.980 -15.972  1.00  0.00           O
ATOM      8  C8  DG      0     -13.213   0.180 -17.413  1.00  0.00           C
ATOM      9  C9  DG      0     -14.127   0.546 -16.229  1.00  0.00           C
ATOM     10  H10 DG      0     -14.861   1.255 -16.551  1.00  0.00           H
ATOM     11  H11 DG      0     -14.616  -0.335 -15.870  1.00  0.00           H
ATOM     12  C12 DG      0     -13.281   1.161 -15.098  1.00  0.00           C
ATOM     13  H13 DG      0     -12.591   0.431 -14.732  1.00  0.00           H
ATOM     14  H14 DG      0     -12.742   2.005 -15.475  1.00  0.00           H
ATOM     15  C15 DG      0     -14.206   1.613 -13.953  1.00  0.00           C
ATOM     16  H16 DG      0     -14.751   0.771 -13.581  1.00  0.00           H
ATOM     17  H17 DG      0     -14.892   2.349 -14.318  1.00  0.00           H
ATOM     18  C18 DG      0     -13.359   2.218 -12.818  1.00  0.00           C
ATOM     19  H19 DG      0     -12.682   1.479 -12.445  1.00  0.00           H
ATOM     20  H20 DG      0     -12.805   3.053 -13.193  1.00  0.00           H
ATOM     21  C21 DG      0     -14.285   2.687 -11.680  1.00  0.00           C
ATOM     22  H22 DG      0     -14.844   1.853 -11.309  1.00  0.00           H
ATOM     23  H23 DG      0     -14.959   3.430 -12.052  1.00  0.00           H
ATOM     24  C24 DG      0     -13.438   3.285 -10.542  1.00  0.00           C
ATOM     25  H25 DG      0     -12.766   2.541 -10.169  1.00  0.00           H
ATOM     26  H26 DG      0     -12.878   4.117 -10.914  1.00  0.00           H
ATOM     27  C27 DG      0     -14.364   3.756  -9.406  1.00  0.00           C
ATOM     28  H28 DG      0     -14.926   2.924  -9.035  1.00  0.00           H
ATOM     29  H29 DG      0     -15.035   4.502  -9.778  1.00  0.00           H
ATOM     30  C30 DG      0     -13.339   6.491  -3.738  1.00  0.00           C
ATOM     31  H31 DG      0     -12.666   5.745  -3.371  1.00  0.00           H
ATOM     32  H32 DG      0     -12.781   7.324  -4.110  1.00  0.00           H
ATOM     33  C33 DG      0     -14.258   6.959  -2.594  1.00  0.00           C
ATOM     34  H34 DG      0     -14.817   6.126  -2.221  1.00  0.00           H
ATOM     35  H35 DG      0     -14.932   7.705  -2.960  1.00  0.00           H
ATOM     36  C36 DG      0     -13.403   7.553  -1.459  1.00  0.00           C
ATOM     37  H37 DG      0     -12.729   6.807  -1.093  1.00  0.00           H
ATOM     38  H38 DG      0     -12.844   8.386  -1.832  1.00  0.00           H
ATOM     39  C39 DG      0     -14.322   8.021  -0.315  1.00  0.00           C
ATOM     40  H40 DG      0     -14.880   7.188   0.057  1.00  0.00           H
ATOM     41  H41 DG      0     -14.995   8.767  -0.682  1.00  0.00           H
ATOM     42  C42 DG      0     -13.466   8.614   0.820  1.00  0.00           C
ATOM     43  H43 DG      0     -12.793   7.868   1.186  1.00  0.00           H
ATOM     44  H44 DG      0     -12.908   9.447   0.447  1.00  0.00           H
ATOM     45  C45 DG      0     -14.385   9.083   1.964  1.00  0.00           C
ATOM     46  H46 DG      0     -14.944   8.250   2.336  1.00  0.00           H
ATOM     47  H47 DG      0     -13.791   9.495   2.752  1.00  0.00           H
ATOM     48  H48 DG      0     -15.059   9.829   1.597  1.00  0.00           H
ATOM     49  C49 DG      0      -8.703  -0.077 -16.639  1.00  0.00           C
ATOM     50  C50 DG      0      -7.639   0.736 -15.878  1.00  0.00           C
ATOM     51  H51 DG      0      -6.669   0.506 -16.266  1.00  0.00           H
ATOM     52  H52 DG      0      -7.834   1.781 -16.001  1.00  0.00           H
ATOM     53  C53 DG      0      -7.693   0.377 -14.381  1.00  0.00           C
ATOM     54  H54 DG      0      -7.423  -0.650 -14.251  1.00  0.00           H
ATOM     55  H55 DG      0      -8.685   0.534 -14.012  1.00  0.00           H
ATOM     56  C56 DG      0      -6.708   1.269 -13.604  1.00  0.00           C
ATOM     57  H57 DG      0      -5.717   1.115 -13.976  1.00  0.00           H
ATOM     58  H58 DG      0      -6.980   2.296 -13.730  1.00  0.00           H
ATOM     59  C59 DG      0      -6.756   0.905 -12.108  1.00  0.00           C
ATOM     60  H60 DG      0      -6.561  -0.140 -11.989  1.00  0.00           H
ATOM     61  H61 DG      0      -7.725   1.134 -11.716  1.00  0.00           H
ATOM     62  C62 DG      0      -5.691   1.717 -11.348  1.00  0.00           C
ATOM     63  H63 DG      0      -4.719   1.462 -11.715  1.00  0.00           H
ATOM     64  H64 DG      0      -5.865   2.762 -11.496  1.00  0.00           H
ATOM     65  C65 DG      0      -5.773   1.390  -9.845  1.00  0.00           C
ATOM     66  H66 DG      0      -6.710   1.731  -9.457  1.00  0.00           H
ATOM     67  H67 DG      0      -5.692   0.333  -9.705  1.00  0.00           H
ATOM     68  C68 DG      0      -4.622   2.096  -9.103  1.00  0.00           C
ATOM     69  H69 DG      0      -4.686   3.151  -9.268  1.00  0.00           H
ATOM     70  H70 DG      0      -3.685   1.733  -9.470  1.00  0.00           H
ATOM     71  C71 DG      0      -4.730   1.805  -7.594  1.00  0.00           C
ATOM     72  H72 DG      0      -5.631   2.237  -7.211  1.00  0.00           H
ATOM     73  H73 DG      0      -4.746   0.747  -7.435  1.00  0.00           H
ATOM     74  C74 DG      0      -3.518   2.415  -6.866  1.00  0.00           C
ATOM     75  H75 DG      0      -3.487   3.470  -7.047  1.00  0.00           H
ATOM     76  H76 DG      0      -2.619   1.964  -7.231  1.00  0.00           H
ATOM     77  C77 DG      0      -3.645   2.158  -5.353  1.00  0.00           C
ATOM     78  H78 DG      0      -4.510   2.662  -4.977  1.00  0.00           H
ATOM     79  H79 DG      0      -3.741   1.106  -5.177  1.00  0.00           H
ATOM     80  C80 DG      0      -2.389   2.686  -4.635  1.00  0.00           C
ATOM     81  H81 DG      0      -1.526   2.167  -4.997  1.00  0.00           H
ATOM     82  H82 DG      0      -2.282   3.733  -4.828  1.00  0.00           H
ATOM     83  C83 DG      0      -2.529   2.455  -3.119  1.00  0.00           C
ATOM     84  H84 DG      0      -3.362   3.014  -2.749  1.00  0.00           H
ATOM     85  H85 DG      0      -2.686   1.413  -2.930  1.00  0.00           H
ATOM     86  C86 DG      0      -1.243   2.918  -2.409  1.00  0.00           C
ATOM     87  H87 DG      0      -0.413   2.347  -2.767  1.00  0.00           H
ATOM     88  H88 DG      0      -1.077   3.955  -2.612  1.00  0.00           H
ATOM     89  C89 DG      0      -1.393   2.709  -0.890  1.00  0.00           C
ATOM     90  H90 DG      0      -2.201   3.308  -0.526  1.00  0.00           H
ATOM     91  H91 DG      0      -1.595   1.678  -0.690  1.00  0.00           H
ATOM     92  C92 DG      0      -0.088   3.123  -0.184  1.00  0.00           C
ATOM     93  H93 DG      0       0.121   4.151  -0.395  1.00  0.00           H
ATOM     94  H94 DG      0      -0.197   2.991   0.872  1.00  0.00           H
ATOM     95  H95 DG      0       0.718   2.516  -0.539  1.00  0.00           H
ATOM     96  C96 DG      0     -13.517   4.352  -8.266  1.00  0.00           C
ATOM     97  H97 DG      0     -12.450   4.407  -8.324  1.00  0.00           H
ATOM     98  C98 DG      0     -14.443   4.824  -7.130  1.00  0.00           C
ATOM     99  H99 DG      0     -15.512   4.788  -7.083  1.00  0.00           H
ATOM    100 C100 DG      0     -13.596   5.419  -5.990  1.00  0.00           C
ATOM    101 H101 DG      0     -13.038   6.256  -6.356  1.00  0.00           H
ATOM    102 H102 DG      0     -12.922   4.682  -5.606  1.00  0.00           H
ATOM    103 C103 DG      0     -14.195   5.898  -4.873  1.00  0.00           C
ATOM    104 H104 DG      0     -14.753   5.061  -4.508  1.00  0.00           H
ATOM    105 H105 DG      0     -14.868   6.637  -5.252  1.00  0.00           H
ATOM    106 C106 DG      0     -11.329  -0.093 -18.715  1.00  0.00           C
ATOM    107 H107 DG      0     -11.472   0.905 -19.073  1.00  0.00           H
ATOM    108 O108 DG      0     -10.943  -1.579 -20.593  1.00  0.00           O
ATOM    109 H109 DG      0     -11.344  -2.145 -21.257  1.00  0.00           H
ATOM    110 C110 DG      0     -11.954  -1.090 -19.709  1.00  0.00           C
ATOM    111 H111 DG      0     -12.725  -0.578 -20.245  1.00  0.00           H
ATOM    112 H112 DG      0     -12.361  -1.967 -19.251  1.00  0.00           H
END
