# Supplementary material for: Mutually Exclusive Interactions of Rifabutin with Spatially Distinct Mycobacterial Cell Envelope Membrane Layers Offer Insights into Membrane-Centric Therapy of Infectious Diseases
Source: ACS Bio Med Chem Au. 2022 Mar 24;2(4):395–408. doi: 10.1021/acsbiomedchemau.2c00010 (PMC9389580; doi:10.1021/acsbiomedchemau.2c00010)
Supplement: Supplementary file 1 — bg2c00010_si_001.zip [file bg2c00010_si_001.zip › structures and force fields/IM/CL.pdb]

ATOM      1  C1  CL      0      -0.072   0.531   0.000  1.00  0.00           C
ATOM      2  H2  CL      0       0.285   1.035   0.874  1.00  0.00           H
ATOM      3  C3  CL      0       0.441  -0.921   0.000  1.00  0.00           C
ATOM      4  H4  CL      0       1.511  -0.921  -0.000  1.00  0.00           H
ATOM      5  H5  CL      0       0.085  -1.425   0.874  1.00  0.00           H
ATOM      6  C6  CL      0      -1.612   0.531   0.000  1.00  0.00           C
ATOM      7  H7  CL      0      -1.969   1.540   0.002  1.00  0.00           H
ATOM      8  H8  CL      0      -1.969   0.028  -0.875  1.00  0.00           H
ATOM      9  O9  CL      0      -2.089  -0.146   1.166  1.00  0.00           O
ATOM     10  O10 CL      0      -0.035  -1.595  -1.168  1.00  0.00           O
ATOM     11  O11 CL      0       0.405   1.205  -1.168  1.00  0.00           O
ATOM     12  H12 CL      0       0.891   1.990  -0.908  1.00  0.00           H
ATOM     13  P13 CL      0      -3.738   0.234   1.412  1.00  0.00           P
ATOM     14  O14 CL      0      -4.258   0.023   2.751  1.00  0.00           O
ATOM     15  P15 CL      0       1.067  -2.827  -1.606  1.00  0.00           P
ATOM     16  O16 CL      0       0.769  -3.560  -2.823  1.00  0.00           O
ATOM     17  O17 CL      0      -4.487  -0.650   0.155  1.00  0.00           O
ATOM     18  O18 CL      0       1.150  -3.744  -0.164  1.00  0.00           O
ATOM     19  O19 CL      0      -3.818   1.831   0.806  1.00  0.00           O
ATOM     20  O20 CL      0       2.556  -1.987  -1.565  1.00  0.00           O
ATOM     21  C21 CL      0      -5.906  -0.499   0.245  1.00  0.00           C
ATOM     22  H22 CL      0      -6.258  -0.962   1.142  1.00  0.00           H
ATOM     23  H23 CL      0      -6.154   0.542   0.260  1.00  0.00           H
ATOM     24  C24 CL      0       2.071  -4.824  -0.338  1.00  0.00           C
ATOM     25  H25 CL      0       1.710  -5.481  -1.101  1.00  0.00           H
ATOM     26  H26 CL      0       3.026  -4.435  -0.625  1.00  0.00           H
ATOM     27  C27 CL      0       2.209  -5.599   0.986  1.00  0.00           C
ATOM     28  H28 CL      0       2.605  -4.951   1.739  1.00  0.00           H
ATOM     29  C29 CL      0       3.159  -6.794   0.784  1.00  0.00           C
ATOM     30  H30 CL      0       3.249  -7.337   1.702  1.00  0.00           H
ATOM     31  H31 CL      0       2.766  -7.438   0.026  1.00  0.00           H
ATOM     32  C32 CL      0      -6.571  -1.167  -0.973  1.00  0.00           C
ATOM     33  H33 CL      0      -6.232  -0.693  -1.870  1.00  0.00           H
ATOM     34  C34 CL      0      -8.101  -1.025  -0.864  1.00  0.00           C
ATOM     35  H35 CL      0      -8.564  -1.505  -1.701  1.00  0.00           H
ATOM     36  H36 CL      0      -8.438  -1.484   0.042  1.00  0.00           H
ATOM     37  O37 CL      0      -6.222  -2.554  -1.005  1.00  0.00           O
ATOM     38  O38 CL      0      -8.451   0.361  -0.856  1.00  0.00           O
ATOM     39  O39 CL      0       0.924  -6.075   1.395  1.00  0.00           O
ATOM     40  O40 CL      0       4.447  -6.317   0.385  1.00  0.00           O
ATOM     41  C41 CL      0      -7.219  -3.280  -1.729  1.00  0.00           C
ATOM     42  C42 CL      0      -9.843   0.504  -1.153  1.00  0.00           C
ATOM     43  C43 CL      0       5.425  -7.333   0.618  1.00  0.00           C
ATOM     44  C44 CL      0       1.087  -7.153   2.321  1.00  0.00           C
ATOM     45  C45 CL      0     -10.102   0.082  -2.612  1.00  0.00           C
ATOM     46  H46 CL      0     -10.271  -0.973  -2.653  1.00  0.00           H
ATOM     47  H47 CL      0      -9.251   0.331  -3.211  1.00  0.00           H
ATOM     48  C48 CL      0     -11.341   0.822  -3.148  1.00  0.00           C
ATOM     49  H49 CL      0     -12.173   0.640  -2.500  1.00  0.00           H
ATOM     50  H50 CL      0     -11.141   1.873  -3.184  1.00  0.00           H
ATOM     51  C51 CL      0     -11.671   0.314  -4.563  1.00  0.00           C
ATOM     52  H52 CL      0     -12.538   0.821  -4.932  1.00  0.00           H
ATOM     53  H53 CL      0     -10.842   0.505  -5.213  1.00  0.00           H
ATOM     54  C54 CL      0     -11.944  -1.201  -4.514  1.00  0.00           C
ATOM     55  H55 CL      0     -11.033  -1.734  -4.691  1.00  0.00           H
ATOM     56  H56 CL      0     -12.329  -1.463  -3.550  1.00  0.00           H
ATOM     57  C57 CL      0     -12.974  -1.573  -5.596  1.00  0.00           C
ATOM     58  H58 CL      0     -12.620  -1.248  -6.552  1.00  0.00           H
ATOM     59  H59 CL      0     -13.907  -1.095  -5.380  1.00  0.00           H
ATOM     60  C60 CL      0     -13.172  -3.100  -5.614  1.00  0.00           C
ATOM     61  H61 CL      0     -12.257  -3.575  -5.901  1.00  0.00           H
ATOM     62  H62 CL      0     -13.457  -3.434  -4.639  1.00  0.00           H
ATOM     63  C63 CL      0     -14.276  -3.463  -6.625  1.00  0.00           C
ATOM     64  H64 CL      0     -14.001  -3.109  -7.596  1.00  0.00           H
ATOM     65  H65 CL      0     -15.197  -3.006  -6.326  1.00  0.00           H
ATOM     66  C66 CL      0     -14.452  -4.992  -6.666  1.00  0.00           C
ATOM     67  H67 CL      0     -14.700  -5.349  -5.688  1.00  0.00           H
ATOM     68  H68 CL      0     -13.540  -5.447  -6.991  1.00  0.00           H
ATOM     69  C69 CL      0     -15.583  -5.353  -7.647  1.00  0.00           C
ATOM     70  H70 CL      0     -15.339  -4.987  -8.622  1.00  0.00           H
ATOM     71  H71 CL      0     -16.497  -4.905  -7.316  1.00  0.00           H
ATOM     72  C72 CL      0     -15.750  -6.883  -7.698  1.00  0.00           C
ATOM     73  H73 CL      0     -14.840  -7.329  -8.041  1.00  0.00           H
ATOM     74  H74 CL      0     -15.980  -7.249  -6.720  1.00  0.00           H
ATOM     75  C75 CL      0     -16.894  -7.242  -8.664  1.00  0.00           C
ATOM     76  H76 CL      0     -17.805  -6.800  -8.319  1.00  0.00           H
ATOM     77  H77 CL      0     -16.666  -6.871  -9.641  1.00  0.00           H
ATOM     78  C78 CL      0     -17.056  -8.773  -8.721  1.00  0.00           C
ATOM     79  H79 CL      0     -17.278  -9.144  -7.742  1.00  0.00           H
ATOM     80  H80 CL      0     -16.148  -9.215  -9.073  1.00  0.00           H
ATOM     81  C81 CL      0      -6.665  -4.662  -2.121  1.00  0.00           C
ATOM     82  H82 CL      0      -5.923  -4.545  -2.884  1.00  0.00           H
ATOM     83  H83 CL      0      -6.224  -5.126  -1.263  1.00  0.00           H
ATOM     84  C84 CL      0      -7.811  -5.544  -2.649  1.00  0.00           C
ATOM     85  H85 CL      0      -8.621  -5.532  -1.951  1.00  0.00           H
ATOM     86  H86 CL      0      -8.146  -5.166  -3.592  1.00  0.00           H
ATOM     87  C87 CL      0      -7.307  -6.989  -2.825  1.00  0.00           C
ATOM     88  H88 CL      0      -6.521  -7.007  -3.550  1.00  0.00           H
ATOM     89  H89 CL      0      -6.938  -7.354  -1.890  1.00  0.00           H
ATOM     90  C90 CL      0      -8.467  -7.882  -3.303  1.00  0.00           C
ATOM     91  H91 CL      0      -9.294  -7.783  -2.632  1.00  0.00           H
ATOM     92  H92 CL      0      -8.767  -7.582  -4.285  1.00  0.00           H
ATOM     93  C93 CL      0      -8.005  -9.351  -3.335  1.00  0.00           C
ATOM     94  H94 CL      0      -7.184  -9.452  -4.014  1.00  0.00           H
ATOM     95  H95 CL      0      -7.695  -9.649  -2.355  1.00  0.00           H
ATOM     96  C96 CL      0      -9.169 -10.246  -3.800  1.00  0.00           C
ATOM     97  H97 CL      0      -9.434  -9.992  -4.805  1.00  0.00           H
ATOM     98  H98 CL      0     -10.012 -10.095  -3.159  1.00  0.00           H
ATOM     99  C99 CL      0      -8.736 -11.722  -3.740  1.00  0.00           C
ATOM    100 H100 CL      0      -7.893 -11.874  -4.381  1.00  0.00           H
ATOM    101 H101 CL      0      -8.470 -11.976  -2.735  1.00  0.00           H
ATOM    102 C102 CL      0      -9.901 -12.617  -4.203  1.00  0.00           C
ATOM    103 H103 CL      0     -10.138 -12.395  -5.223  1.00  0.00           H
ATOM    104 H104 CL      0     -10.758 -12.434  -3.590  1.00  0.00           H
ATOM    105 C105 CL      0      -9.491 -14.097  -4.083  1.00  0.00           C
ATOM    106 H106 CL      0      -8.631 -14.279  -4.694  1.00  0.00           H
ATOM    107 H107 CL      0      -9.257 -14.321  -3.063  1.00  0.00           H
ATOM    108 C108 CL      0     -10.653 -14.992  -4.553  1.00  0.00           C
ATOM    109 H109 CL      0     -10.867 -14.788  -5.581  1.00  0.00           H
ATOM    110 H110 CL      0     -11.521 -14.789  -3.960  1.00  0.00           H
ATOM    111 C111 CL      0     -10.258 -16.471  -4.394  1.00  0.00           C
ATOM    112 H112 CL      0      -9.387 -16.673  -4.982  1.00  0.00           H
ATOM    113 H113 CL      0     -10.049 -16.677  -3.365  1.00  0.00           H
ATOM    114 C114 CL      0     -11.417 -17.366  -4.871  1.00  0.00           C
ATOM    115 H115 CL      0     -11.615 -17.173  -5.904  1.00  0.00           H
ATOM    116 H116 CL      0     -12.293 -17.153  -4.294  1.00  0.00           H
ATOM    117 C117 CL      0     -11.031 -18.846  -4.689  1.00  0.00           C
ATOM    118 H118 CL      0     -10.153 -19.059  -5.262  1.00  0.00           H
ATOM    119 H119 CL      0     -10.838 -19.040  -3.655  1.00  0.00           H
ATOM    120 C120 CL      0     -12.188 -19.741  -5.172  1.00  0.00           C
ATOM    121 H121 CL      0     -12.375 -19.554  -6.209  1.00  0.00           H
ATOM    122 H122 CL      0     -13.069 -19.522  -4.605  1.00  0.00           H
ATOM    123 C123 CL      0     -11.808 -21.221  -4.978  1.00  0.00           C
ATOM    124 H124 CL      0     -12.610 -21.842  -5.317  1.00  0.00           H
ATOM    125 H125 CL      0     -10.925 -21.439  -5.542  1.00  0.00           H
ATOM    126 H126 CL      0     -11.624 -21.409  -3.941  1.00  0.00           H
ATOM    127 C127 CL      0     -18.207  -9.132  -9.679  1.00  0.00           C
ATOM    128 H128 CL      0     -18.325 -10.195  -9.712  1.00  0.00           H
ATOM    129 H129 CL      0     -19.114  -8.683  -9.331  1.00  0.00           H
ATOM    130 H130 CL      0     -17.982  -8.767 -10.659  1.00  0.00           H
ATOM    131 O131 CL      0     -10.231   1.869  -0.976  1.00  0.00           O
ATOM    132 O132 CL      0      -7.573  -2.556  -2.910  1.00  0.00           O
ATOM    133 C133 CL      0      -0.224  -7.361   3.102  1.00  0.00           C
ATOM    134 H134 CL      0      -0.427  -6.495   3.696  1.00  0.00           H
ATOM    135 H135 CL      0      -0.128  -8.216   3.738  1.00  0.00           H
ATOM    136 C136 CL      0      -1.381  -7.586   2.111  1.00  0.00           C
ATOM    137 H137 CL      0      -2.157  -8.147   2.590  1.00  0.00           H
ATOM    138 H138 CL      0      -1.769  -6.640   1.794  1.00  0.00           H
ATOM    139 C139 CL      0      -0.865  -8.365   0.887  1.00  0.00           C
ATOM    140 H140 CL      0      -0.621  -7.678   0.104  1.00  0.00           H
ATOM    141 H141 CL      0       0.008  -8.920   1.159  1.00  0.00           H
ATOM    142 C142 CL      0      -1.957  -9.334   0.397  1.00  0.00           C
ATOM    143 H143 CL      0      -2.921  -8.931   0.627  1.00  0.00           H
ATOM    144 H144 CL      0      -1.869  -9.466  -0.661  1.00  0.00           H
ATOM    145 C145 CL      0      -1.789 -10.694   1.099  1.00  0.00           C
ATOM    146 H146 CL      0      -2.083 -10.606   2.124  1.00  0.00           H
ATOM    147 H147 CL      0      -0.764 -10.998   1.048  1.00  0.00           H
ATOM    148 C148 CL      0      -2.671 -11.745   0.401  1.00  0.00           C
ATOM    149 H149 CL      0      -3.700 -11.547   0.616  1.00  0.00           H
ATOM    150 H150 CL      0      -2.513 -11.698  -0.656  1.00  0.00           H
ATOM    151 C151 CL      0      -2.301 -13.149   0.913  1.00  0.00           C
ATOM    152 H152 CL      0      -2.410 -13.181   1.977  1.00  0.00           H
ATOM    153 H153 CL      0      -1.286 -13.368   0.653  1.00  0.00           H
ATOM    154 C154 CL      0      -3.233 -14.193   0.270  1.00  0.00           C
ATOM    155 H155 CL      0      -4.239 -14.016   0.587  1.00  0.00           H
ATOM    156 C156 CL      0      -2.800 -15.606   0.705  1.00  0.00           C
ATOM    157 H157 CL      0      -1.802 -15.793   0.367  1.00  0.00           H
ATOM    158 C158 CL      0      -3.754 -16.647   0.092  1.00  0.00           C
ATOM    159 H159 CL      0      -4.748 -16.473   0.448  1.00  0.00           H
ATOM    160 H160 CL      0      -3.737 -16.562  -0.975  1.00  0.00           H
ATOM    161 C161 CL      0      -3.302 -18.061   0.501  1.00  0.00           C
ATOM    162 H162 CL      0      -3.309 -18.143   1.568  1.00  0.00           H
ATOM    163 H163 CL      0      -2.311 -18.238   0.137  1.00  0.00           H
ATOM    164 C164 CL      0      -4.264 -19.102  -0.101  1.00  0.00           C
ATOM    165 H165 CL      0      -5.253 -18.930   0.269  1.00  0.00           H
ATOM    166 H166 CL      0      -4.262 -19.014  -1.168  1.00  0.00           H
ATOM    167 C167 CL      0      -3.805 -20.517   0.298  1.00  0.00           C
ATOM    168 H168 CL      0      -3.803 -20.603   1.364  1.00  0.00           H
ATOM    169 H169 CL      0      -2.818 -20.690  -0.076  1.00  0.00           H
ATOM    170 C170 CL      0       4.996  -8.632  -0.090  1.00  0.00           C
ATOM    171 H171 CL      0       4.340  -9.186   0.549  1.00  0.00           H
ATOM    172 H172 CL      0       4.487  -8.391  -1.000  1.00  0.00           H
ATOM    173 C173 CL      0       6.241  -9.480  -0.407  1.00  0.00           C
ATOM    174 H174 CL      0       6.761  -9.704   0.502  1.00  0.00           H
ATOM    175 H175 CL      0       6.888  -8.934  -1.062  1.00  0.00           H
ATOM    176 C176 CL      0       5.809 -10.791  -1.088  1.00  0.00           C
ATOM    177 H177 CL      0       5.245 -10.567  -1.969  1.00  0.00           H
ATOM    178 H178 CL      0       6.677 -11.358  -1.355  1.00  0.00           H
ATOM    179 C179 CL      0       4.940 -11.612  -0.118  1.00  0.00           C
ATOM    180 H180 CL      0       5.183 -11.347   0.890  1.00  0.00           H
ATOM    181 H181 CL      0       3.906 -11.404  -0.302  1.00  0.00           H
ATOM    182 C182 CL      0       5.208 -13.113  -0.332  1.00  0.00           C
ATOM    183 H183 CL      0       4.897 -13.394  -1.317  1.00  0.00           H
ATOM    184 H184 CL      0       6.254 -13.309  -0.219  1.00  0.00           H
ATOM    185 C185 CL      0       4.418 -13.930   0.708  1.00  0.00           C
ATOM    186 H186 CL      0       3.371 -13.851   0.502  1.00  0.00           H
ATOM    187 H187 CL      0       4.619 -13.548   1.687  1.00  0.00           H
ATOM    188 C188 CL      0       4.847 -15.407   0.634  1.00  0.00           C
ATOM    189 H189 CL      0       4.620 -15.796  -0.337  1.00  0.00           H
ATOM    190 H190 CL      0       5.899 -15.482   0.812  1.00  0.00           H
ATOM    191 C191 CL      0       4.086 -16.216   1.701  1.00  0.00           C
ATOM    192 H192 CL      0       3.049 -16.263   1.441  1.00  0.00           H
ATOM    193 H193 CL      0       4.194 -15.740   2.654  1.00  0.00           H
ATOM    194 C194 CL      0       4.662 -17.642   1.771  1.00  0.00           C
ATOM    195 H195 CL      0       4.575 -18.110   0.813  1.00  0.00           H
ATOM    196 H196 CL      0       5.694 -17.597   2.053  1.00  0.00           H
ATOM    197 C197 CL      0       3.881 -18.461   2.816  1.00  0.00           C
ATOM    198 H198 CL      0       2.891 -18.647   2.455  1.00  0.00           H
ATOM    199 H199 CL      0       3.829 -17.912   3.733  1.00  0.00           H
ATOM    200 C200 CL      0       4.599 -19.801   3.060  1.00  0.00           C
ATOM    201 H201 CL      0       4.691 -20.330   2.134  1.00  0.00           H
ATOM    202 H202 CL      0       5.573 -19.616   3.462  1.00  0.00           H
ATOM    203 C203 CL      0       3.784 -20.646   4.056  1.00  0.00           C
ATOM    204 H204 CL      0       2.858 -20.935   3.605  1.00  0.00           H
ATOM    205 H205 CL      0       3.588 -20.070   4.936  1.00  0.00           H
ATOM    206 C206 CL      0      -4.770 -21.557  -0.300  1.00  0.00           C
ATOM    207 H207 CL      0      -5.757 -21.384   0.075  1.00  0.00           H
ATOM    208 H208 CL      0      -4.773 -21.470  -1.366  1.00  0.00           H
ATOM    209 C209 CL      0      -4.310 -22.972   0.098  1.00  0.00           C
ATOM    210 H210 CL      0      -3.346 -23.165  -0.323  1.00  0.00           H
ATOM    211 H211 CL      0      -4.255 -23.043   1.165  1.00  0.00           H
ATOM    212 C212 CL      0      -5.319 -24.008  -0.433  1.00  0.00           C
ATOM    213 H213 CL      0      -6.282 -23.818  -0.009  1.00  0.00           H
ATOM    214 H214 CL      0      -5.378 -23.934  -1.499  1.00  0.00           H
ATOM    215 C215 CL      0      -4.855 -25.423  -0.041  1.00  0.00           C
ATOM    216 H216 CL      0      -5.566 -26.142  -0.394  1.00  0.00           H
ATOM    217 H217 CL      0      -3.900 -25.620  -0.481  1.00  0.00           H
ATOM    218 H218 CL      0      -4.779 -25.491   1.024  1.00  0.00           H
ATOM    219 O219 CL      0       2.142  -6.840   3.235  1.00  0.00           O
ATOM    220 O220 CL      0       6.689  -6.905   0.102  1.00  0.00           O
ATOM    221 C221 CL      0       4.585 -21.906   4.436  1.00  0.00           C
ATOM    222 H222 CL      0       4.004 -22.511   5.099  1.00  0.00           H
ATOM    223 H223 CL      0       4.813 -22.464   3.551  1.00  0.00           H
ATOM    224 H224 CL      0       5.495 -21.618   4.920  1.00  0.00           H
END
