# Supplementary material for: Mutually Exclusive Interactions of Rifabutin with Spatially Distinct Mycobacterial Cell Envelope Membrane Layers Offer Insights into Membrane-Centric Therapy of Infectious Diseases
Source: ACS Bio Med Chem Au. 2022 Mar 24;2(4):395–408. doi: 10.1021/acsbiomedchemau.2c00010 (PMC9389580; doi:10.1021/acsbiomedchemau.2c00010)
Supplement: Supplementary file 1 — bg2c00010_si_001.zip [file bg2c00010_si_001.zip › structures and force fields/IM/DG.frcmod]

Remark line goes here
MASS

BOND

ANGLE

DIHE

IMPROPER
c3-o -c -os         1.1          180.0         2.0          Using the default value
c2-c3-c2-ha         1.1          180.0         2.0          Using the default value

NONBON
