# Supplementary material for: Mutually Exclusive Interactions of Rifabutin with Spatially Distinct Mycobacterial Cell Envelope Membrane Layers Offer Insights into Membrane-Centric Therapy of Infectious Diseases
Source: ACS Bio Med Chem Au. 2022 Mar 24;2(4):395–408. doi: 10.1021/acsbiomedchemau.2c00010 (PMC9389580; doi:10.1021/acsbiomedchemau.2c00010)
Supplement: Supplementary file 1 — bg2c00010_si_001.zip [file bg2c00010_si_001.zip › structures and force fields/IM/PI.pdb]

ATOM      1  C1  PI      0      -3.782   2.144  22.347  1.00  0.00           C
ATOM      2  H2  PI      0      -3.498   1.561  21.446  1.00  0.00           H
ATOM      3  O3  PI      0      -5.178   1.992  22.347  1.00  0.00           O
ATOM      4  H4  PI      0      -5.368   1.401  21.615  1.00  0.00           H
ATOM      5  C5  PI      0      -3.155   1.572  23.556  1.00  0.00           C
ATOM      6  H6  PI      0      -2.054   1.615  23.417  1.00  0.00           H
ATOM      7  O7  PI      0      -3.390   0.179  23.716  1.00  0.00           O
ATOM      8  H8  PI      0      -4.242  -0.057  23.344  1.00  0.00           H
ATOM      9  C9  PI      0      -3.448   2.317  24.819  1.00  0.00           C
ATOM     10  H10 PI      0      -4.552   2.349  24.935  1.00  0.00           H
ATOM     11  O11 PI      0      -2.887   1.668  25.957  1.00  0.00           O
ATOM     12  H12 PI      0      -3.599   1.398  26.541  1.00  0.00           H
ATOM     13  C13 PI      0      -3.001   3.727  24.663  1.00  0.00           C
ATOM     14  H14 PI      0      -1.912   3.728  24.442  1.00  0.00           H
ATOM     15  O15 PI      0      -3.305   4.569  25.741  1.00  0.00           O
ATOM     16  H16 PI      0      -2.597   5.213  25.821  1.00  0.00           H
ATOM     17  C17 PI      0      -3.693   4.322  23.428  1.00  0.00           C
ATOM     18  H18 PI      0      -4.790   4.197  23.551  1.00  0.00           H
ATOM     19  O19 PI      0      -3.357   5.702  23.214  1.00  0.00           O
ATOM     20  H20 PI      0      -2.404   5.756  23.110  1.00  0.00           H
ATOM     21  C21 PI      0      -3.309   3.571  22.129  1.00  0.00           C
ATOM     22  H22 PI      0      -2.209   3.559  21.972  1.00  0.00           H
ATOM     23  P23 PI      0      -3.330   3.765  19.479  1.00  0.00           P
ATOM     24  O24 PI      0      -3.679   2.335  19.234  1.00  0.00           O
ATOM     25  O25 PI      0      -1.923   4.153  19.315  1.00  0.00           O
ATOM     26  O26 PI      0      -3.871   4.116  20.940  1.00  0.00           O
ATOM     27  O27 PI      0      -4.219   4.721  18.576  1.00  0.00           O
ATOM     28  C28 PI      0      -4.708   5.924  19.147  1.00  0.00           C
ATOM     29  H29 PI      0      -3.981   6.405  19.835  1.00  0.00           H
ATOM     30  H30 PI      0      -5.536   5.518  19.766  1.00  0.00           H
ATOM     31  C31 PI      0      -5.223   6.846  18.067  1.00  0.00           C
ATOM     32  H32 PI      0      -5.854   7.678  18.447  1.00  0.00           H
ATOM     33  O33 PI      0      -6.102   6.049  17.195  1.00  0.00           O
ATOM     34  O34 PI      0      -6.873   7.909  16.148  1.00  0.00           O
ATOM     35  C35 PI      0      -4.132   7.446  17.241  1.00  0.00           C
ATOM     36  H36 PI      0      -4.534   8.203  16.534  1.00  0.00           H
ATOM     37  H37 PI      0      -3.462   7.903  18.002  1.00  0.00           H
ATOM     38  O38 PI      0      -3.416   6.476  16.519  1.00  0.00           O
ATOM     39  O39 PI      0      -4.059   7.031  14.461  1.00  0.00           O
ATOM     40  C40 PI      0      -3.397   6.370  15.259  1.00  0.00           C
ATOM     41  C41 PI      0      -6.730   6.698  16.235  1.00  0.00           C
ATOM     42  C42 PI      0      -2.453   5.376  14.556  1.00  0.00           C
ATOM     43  H43 PI      0      -1.514   5.354  15.068  1.00  0.00           H
ATOM     44  H44 PI      0      -2.890   4.400  14.570  1.00  0.00           H
ATOM     45  C45 PI      0      -6.989   5.751  15.049  1.00  0.00           C
ATOM     46  H46 PI      0      -7.995   5.389  15.094  1.00  0.00           H
ATOM     47  H47 PI      0      -6.310   4.925  15.097  1.00  0.00           H
ATOM     48  C48 PI      0      -2.233   5.820  13.098  1.00  0.00           C
ATOM     49  H49 PI      0      -1.450   5.236  12.662  1.00  0.00           H
ATOM     50  H50 PI      0      -3.136   5.678  12.542  1.00  0.00           H
ATOM     51  C51 PI      0      -1.841   7.309  13.069  1.00  0.00           C
ATOM     52  H52 PI      0      -2.707   7.902  12.859  1.00  0.00           H
ATOM     53  H53 PI      0      -1.438   7.591  14.019  1.00  0.00           H
ATOM     54  C54 PI      0      -0.783   7.540  11.974  1.00  0.00           C
ATOM     55  H55 PI      0      -0.567   8.585  11.901  1.00  0.00           H
ATOM     56  H56 PI      0       0.111   7.007  12.224  1.00  0.00           H
ATOM     57  C57 PI      0      -1.323   7.032  10.624  1.00  0.00           C
ATOM     58  H58 PI      0      -1.238   5.966  10.584  1.00  0.00           H
ATOM     59  H59 PI      0      -2.350   7.313  10.522  1.00  0.00           H
ATOM     60  C60 PI      0      -0.505   7.656   9.477  1.00  0.00           C
ATOM     61  H61 PI      0       0.531   7.426   9.613  1.00  0.00           H
ATOM     62  H62 PI      0      -0.639   8.717   9.480  1.00  0.00           H
ATOM     63  C63 PI      0      -0.987   7.081   8.132  1.00  0.00           C
ATOM     64  H64 PI      0      -0.860   6.018   8.132  1.00  0.00           H
ATOM     65  H65 PI      0      -2.021   7.316   7.993  1.00  0.00           H
ATOM     66  C66 PI      0      -0.162   7.696   6.986  1.00  0.00           C
ATOM     67  H67 PI      0       0.872   7.459   7.124  1.00  0.00           H
ATOM     68  H68 PI      0      -0.287   8.759   6.987  1.00  0.00           H
ATOM     69  C69 PI      0      -0.645   7.124   5.641  1.00  0.00           C
ATOM     70  H70 PI      0      -0.525   6.060   5.642  1.00  0.00           H
ATOM     71  H71 PI      0      -1.678   7.366   5.501  1.00  0.00           H
ATOM     72  C72 PI      0       0.185   7.733   4.496  1.00  0.00           C
ATOM     73  H73 PI      0       1.218   7.489   4.635  1.00  0.00           H
ATOM     74  H74 PI      0       0.066   8.796   4.496  1.00  0.00           H
ATOM     75  C75 PI      0      -0.300   7.162   3.150  1.00  0.00           C
ATOM     76  H76 PI      0      -0.183   6.098   3.151  1.00  0.00           H
ATOM     77  H77 PI      0      -1.332   7.407   3.010  1.00  0.00           H
ATOM     78  C78 PI      0       0.532   7.769   2.005  1.00  0.00           C
ATOM     79  H79 PI      0       1.564   7.523   2.145  1.00  0.00           H
ATOM     80  H80 PI      0       0.416   8.832   2.005  1.00  0.00           H
ATOM     81  C81 PI      0       0.047   7.198   0.660  1.00  0.00           C
ATOM     82  H82 PI      0       0.162   6.135   0.660  1.00  0.00           H
ATOM     83  H83 PI      0      -0.985   7.445   0.519  1.00  0.00           H
ATOM     84  C84 PI      0       0.880   7.804  -0.485  1.00  0.00           C
ATOM     85  H85 PI      0       1.911   7.558  -0.345  1.00  0.00           H
ATOM     86  H86 PI      0       0.764   8.868  -0.486  1.00  0.00           H
ATOM     87  C87 PI      0       0.394   7.235  -1.831  1.00  0.00           C
ATOM     88  H88 PI      0       0.973   7.656  -2.626  1.00  0.00           H
ATOM     89  H89 PI      0       0.509   6.171  -1.830  1.00  0.00           H
ATOM     90  H90 PI      0      -0.638   7.481  -1.971  1.00  0.00           H
ATOM     91  C91 PI      0      -6.777   6.513  13.727  1.00  0.00           C
ATOM     92  H92 PI      0      -7.721   6.663  13.246  1.00  0.00           H
ATOM     93  H93 PI      0      -6.326   7.462  13.931  1.00  0.00           H
ATOM     94  C94 PI      0      -5.854   5.694  12.805  1.00  0.00           C
ATOM     95  H95 PI      0      -5.158   6.349  12.325  1.00  0.00           H
ATOM     96  H96 PI      0      -5.322   4.970  13.385  1.00  0.00           H
ATOM     97  C97 PI      0      -6.702   4.976  11.739  1.00  0.00           C
ATOM     98  H98 PI      0      -6.082   4.301  11.186  1.00  0.00           H
ATOM     99  H99 PI      0      -7.488   4.428  12.217  1.00  0.00           H
ATOM    100 C100 PI      0      -7.311   6.016  10.780  1.00  0.00           C
ATOM    101 H101 PI      0      -8.303   6.258  11.100  1.00  0.00           H
ATOM    102 H102 PI      0      -6.709   6.901  10.785  1.00  0.00           H
ATOM    103 C103 PI      0      -7.358   5.435   9.355  1.00  0.00           C
ATOM    104 H104 PI      0      -8.168   4.740   9.279  1.00  0.00           H
ATOM    105 H105 PI      0      -6.437   4.933   9.143  1.00  0.00           H
ATOM    106 C106 PI      0      -7.565   6.576   8.342  1.00  0.00           C
ATOM    107 H107 PI      0      -8.521   7.028   8.504  1.00  0.00           H
ATOM    108 H108 PI      0      -6.797   7.310   8.469  1.00  0.00           H
ATOM    109 C109 PI      0      -5.828   6.081   2.408  1.00  0.00           C
ATOM    110 H110 PI      0      -5.430   6.813   1.736  1.00  0.00           H
ATOM    111 H111 PI      0      -5.173   5.236   2.443  1.00  0.00           H
ATOM    112 C112 PI      0      -7.217   5.635   1.917  1.00  0.00           C
ATOM    113 H113 PI      0      -7.565   4.822   2.520  1.00  0.00           H
ATOM    114 H114 PI      0      -7.903   6.453   1.992  1.00  0.00           H
ATOM    115 C115 PI      0      -7.121   5.179   0.449  1.00  0.00           C
ATOM    116 H116 PI      0      -8.079   4.838   0.117  1.00  0.00           H
ATOM    117 H117 PI      0      -6.411   4.382   0.369  1.00  0.00           H
ATOM    118 C118 PI      0      -6.665   6.361  -0.426  1.00  0.00           C
ATOM    119 H119 PI      0      -5.597   6.425  -0.412  1.00  0.00           H
ATOM    120 H120 PI      0      -7.081   7.270  -0.044  1.00  0.00           H
ATOM    121 C121 PI      0      -7.147   6.145  -1.873  1.00  0.00           C
ATOM    122 H122 PI      0      -6.765   5.215  -2.241  1.00  0.00           H
ATOM    123 H123 PI      0      -8.216   6.125  -1.893  1.00  0.00           H
ATOM    124 C124 PI      0      -6.638   7.295  -2.761  1.00  0.00           C
ATOM    125 H125 PI      0      -5.574   7.233  -2.851  1.00  0.00           H
ATOM    126 H126 PI      0      -7.083   7.220  -3.732  1.00  0.00           H
ATOM    127 H127 PI      0      -6.905   8.232  -2.318  1.00  0.00           H
ATOM    128 C128 PI      0      -7.123   6.604   4.496  1.00  0.00           C
ATOM    129 H129 PI      0      -7.153   5.544   4.352  1.00  0.00           H
ATOM    130 H130 PI      0      -7.934   7.059   3.968  1.00  0.00           H
ATOM    131 C131 PI      0      -5.954   6.692   3.816  1.00  0.00           C
ATOM    132 H132 PI      0      -5.148   6.224   4.342  1.00  0.00           H
ATOM    133 H133 PI      0      -5.872   7.755   3.910  1.00  0.00           H
ATOM    134 C134 PI      0      -7.380   7.170   5.905  1.00  0.00           C
ATOM    135 H135 PI      0      -7.511   8.213   6.108  1.00  0.00           H
ATOM    136 C136 PI      0      -7.501   6.011   6.911  1.00  0.00           C
ATOM    137 H137 PI      0      -7.597   4.979   6.643  1.00  0.00           H
END
