# Supplementary material for: Mutually Exclusive Interactions of Rifabutin with Spatially Distinct Mycobacterial Cell Envelope Membrane Layers Offer Insights into Membrane-Centric Therapy of Infectious Diseases
Source: ACS Bio Med Chem Au. 2022 Mar 24;2(4):395–408. doi: 10.1021/acsbiomedchemau.2c00010 (PMC9389580; doi:10.1021/acsbiomedchemau.2c00010)
Supplement: Supplementary file 1 — bg2c00010_si_001.zip [file bg2c00010_si_001.zip › structures and force fields/IM/Ac2.pdb]

ATOM      1  C1  Ac2     1     -16.499   0.181 -12.132  1.00  0.00           C
ATOM      2  C2  Ac2     1     -15.871  -1.042 -12.846  1.00  0.00           C
ATOM      3  C3  Ac2     1     -16.012  -0.826 -14.346  1.00  0.00           C
ATOM      4  C4  Ac2     1     -15.604   0.617 -14.913  1.00  0.00           C
ATOM      5  C5  Ac2     1     -16.209   1.771 -14.114  1.00  0.00           C
ATOM      6  C6  Ac2     1     -16.051   1.633 -12.554  1.00  0.00           C
ATOM      7  H7  Ac2     1     -16.320  -1.998 -12.550  1.00  0.00           H
ATOM      8  H8  Ac2     1     -17.556   0.117 -12.418  1.00  0.00           H
ATOM      9  H9  Ac2     1     -14.513   0.643 -14.801  1.00  0.00           H
ATOM     10  H10 Ac2     1     -17.297   1.836 -14.238  1.00  0.00           H
ATOM     11  H11 Ac2     1     -15.026   1.847 -12.228  1.00  0.00           H
ATOM     12  H12 Ac2     1     -17.107  -0.828 -14.404  1.00  0.00           H
ATOM     13  O13 Ac2     1     -16.317   0.048 -10.725  1.00  0.00           O
ATOM     14  O14 Ac2     1     -15.571   2.974 -14.522  1.00  0.00           O
ATOM     15  H15 Ac2     1     -14.678   2.937 -14.137  1.00  0.00           H
ATOM     16  O16 Ac2     1     -15.835   0.687 -16.292  1.00  0.00           O
ATOM     17  H17 Ac2     1     -16.177  -0.190 -16.540  1.00  0.00           H
ATOM     18  O18 Ac2     1     -15.655  -1.876 -15.194  1.00  0.00           O
ATOM     19  H19 Ac2     1     -14.853  -2.334 -14.889  1.00  0.00           H
ATOM     20  O20 Ac2     1     -16.974   2.602 -12.035  1.00  0.00           O
ATOM     21  C21 Ac2     1     -16.533   3.205 -10.857  1.00  0.00           C
ATOM     22  C22 Ac2     1     -17.669   3.871 -10.101  1.00  0.00           C
ATOM     23  H23 Ac2     1     -16.042   2.472 -10.207  1.00  0.00           H
ATOM     24  O24 Ac2     1     -15.483   4.149 -11.183  1.00  0.00           O
ATOM     25  C25 Ac2     1     -18.141   5.183 -10.742  1.00  0.00           C
ATOM     26  H26 Ac2     1     -18.507   3.164 -10.125  1.00  0.00           H
ATOM     27  O27 Ac2     1     -17.206   4.197  -8.737  1.00  0.00           O
ATOM     28  C28 Ac2     1     -15.921   5.247 -12.095  1.00  0.00           C
ATOM     29  C29 Ac2     1     -16.967   6.058 -11.179  1.00  0.00           C
ATOM     30  H30 Ac2     1     -18.779   4.958 -11.606  1.00  0.00           H
ATOM     31  O31 Ac2     1     -19.100   5.896  -9.920  1.00  0.00           O
ATOM     32  H32 Ac2     1     -16.305   3.866  -8.577  1.00  0.00           H
ATOM     33  H33 Ac2     1     -16.443   4.845 -12.972  1.00  0.00           H
ATOM     34  C34 Ac2     1     -14.690   6.083 -12.542  1.00  0.00           C
ATOM     35  H35 Ac2     1     -16.491   6.313 -10.225  1.00  0.00           H
ATOM     36  O36 Ac2     1     -17.394   7.219 -11.867  1.00  0.00           O
ATOM     37  H37 Ac2     1     -18.598   6.185  -9.138  1.00  0.00           H
ATOM     38  H38 Ac2     1     -15.150   7.045 -12.801  1.00  0.00           H
ATOM     39  H39 Ac2     1     -14.002   6.198 -11.696  1.00  0.00           H
ATOM     40  O40 Ac2     1     -14.051   5.660 -13.796  1.00  0.00           O
ATOM     41  H41 Ac2     1     -18.344   7.288 -11.665  1.00  0.00           H
ATOM     42  H42 Ac2     1     -13.747   4.762 -13.578  1.00  0.00           H
ATOM     43  O43 Ac2     1     -14.440  -1.128 -12.553  1.00  0.00           O
ATOM     44  C44 Ac2     1     -13.931  -2.522 -12.291  1.00  0.00           C
ATOM     45  C45 Ac2     1     -12.919  -2.332 -11.202  1.00  0.00           C
ATOM     46  H46 Ac2     1     -14.707  -3.187 -11.896  1.00  0.00           H
ATOM     47  O47 Ac2     1     -13.363  -2.940 -13.542  1.00  0.00           O
ATOM     48  C48 Ac2     1     -11.683  -1.438 -11.713  1.00  0.00           C
ATOM     49  H49 Ac2     1     -13.487  -1.794 -10.434  1.00  0.00           H
ATOM     50  O50 Ac2     1     -12.501  -3.563 -10.579  1.00  0.00           O
ATOM     51  C51 Ac2     1     -12.358  -2.027 -14.154  1.00  0.00           C
ATOM     52  C52 Ac2     1     -11.184  -1.891 -13.095  1.00  0.00           C
ATOM     53  H53 Ac2     1     -12.078  -0.425 -11.862  1.00  0.00           H
ATOM     54  O54 Ac2     1     -10.664  -1.415 -10.750  1.00  0.00           O
ATOM     55  H55 Ac2     1     -11.594  -3.424 -10.256  1.00  0.00           H
ATOM     56  H56 Ac2     1     -12.760  -1.051 -14.451  1.00  0.00           H
ATOM     57  C57 Ac2     1     -11.792  -2.629 -15.440  1.00  0.00           C
ATOM     58  H58 Ac2     1     -10.576  -2.804 -13.117  1.00  0.00           H
ATOM     59  O59 Ac2     1     -10.364  -0.793 -13.623  1.00  0.00           O
ATOM     60  H60 Ac2     1     -10.444  -0.492 -10.534  1.00  0.00           H
ATOM     61  H61 Ac2     1     -11.172  -1.833 -15.870  1.00  0.00           H
ATOM     62  H62 Ac2     1     -11.324  -3.609 -15.285  1.00  0.00           H
ATOM     63  O63 Ac2     1     -12.780  -2.706 -16.471  1.00  0.00           O
ATOM     64  H64 Ac2     1      -9.498  -0.830 -13.180  1.00  0.00           H
ATOM     65  H65 Ac2     1     -13.406  -3.374 -16.141  1.00  0.00           H
ATOM     66  P66 Ac2     1     -17.435  -0.541  -9.625  1.00  0.00           P
ATOM     67  O67 Ac2     1     -18.505   0.418  -9.194  1.00  0.00           O
ATOM     68  O68 Ac2     1     -18.097  -1.569 -10.421  1.00  0.00           O
ATOM     69  O69 Ac2     1     -16.384  -1.015  -8.515  1.00  0.00           O
ATOM     70  C70 Ac2     1     -16.874  -1.666  -7.298  1.00  0.00           C
ATOM     71  H71 Ac2     1     -16.219  -1.288  -6.504  1.00  0.00           H
ATOM     72  H72 Ac2     1     -17.931  -1.469  -7.077  1.00  0.00           H
ATOM     73  C73 Ac2     1     -16.648  -3.197  -7.577  1.00  0.00           C
ATOM     74  H74 Ac2     1     -16.893  -3.342  -8.637  1.00  0.00           H
ATOM     75  C75 Ac2     1     -17.554  -4.144  -6.668  1.00  0.00           C
ATOM     76  O76 Ac2     1     -15.268  -3.449  -7.435  1.00  0.00           O
ATOM     77  O77 Ac2     1     -17.242  -4.086  -5.228  1.00  0.00           O
ATOM     78  H78 Ac2     1     -18.635  -4.119  -6.852  1.00  0.00           H
ATOM     79  H79 Ac2     1     -17.329  -5.150  -7.044  1.00  0.00           H
ATOM     80  C80 Ac2     1     -14.697  -4.695  -7.782  1.00  0.00           C
ATOM     81  C81 Ac2     1     -17.592  -3.035  -4.482  1.00  0.00           C
ATOM     82  O82 Ac2     1     -15.344  -5.755  -7.876  1.00  0.00           O
ATOM     83  C83 Ac2     1     -13.257  -4.704  -7.407  1.00  0.00           C
ATOM     84  O84 Ac2     1     -18.473  -2.212  -4.737  1.00  0.00           O
ATOM     85  C85 Ac2     1     -17.082  -3.191  -3.088  1.00  0.00           C
ATOM     86  H86 Ac2     1     -12.814  -5.161  -8.301  1.00  0.00           H
ATOM     87  H87 Ac2     1     -12.973  -3.649  -7.315  1.00  0.00           H
ATOM     88  C88 Ac2     1     -13.051  -5.552  -6.104  1.00  0.00           C
ATOM     89  H89 Ac2     1     -16.678  -4.206  -2.994  1.00  0.00           H
ATOM     90  H90 Ac2     1     -16.227  -2.512  -2.981  1.00  0.00           H
ATOM     91  C91 Ac2     1     -18.084  -2.807  -1.947  1.00  0.00           C
ATOM     92  H92 Ac2     1     -11.990  -5.560  -5.826  1.00  0.00           H
ATOM     93  H93 Ac2     1     -13.355  -6.590  -6.283  1.00  0.00           H
ATOM     94  C94 Ac2     1     -13.626  -4.827  -4.882  1.00  0.00           C
ATOM     95  H95 Ac2     1     -18.547  -1.850  -2.216  1.00  0.00           H
ATOM     96  H96 Ac2     1     -18.985  -3.425  -1.844  1.00  0.00           H
ATOM     97  C97 Ac2     1     -17.442  -2.690  -0.580  1.00  0.00           C
ATOM     98  H98 Ac2     1     -13.477  -3.744  -4.974  1.00  0.00           H
ATOM     99  H99 Ac2     1     -14.709  -4.997  -4.919  1.00  0.00           H
ATOM    100 C100 Ac2     1     -12.929  -5.250  -3.575  1.00  0.00           C
ATOM    101 H101 Ac2     1     -16.599  -2.000  -0.709  1.00  0.00           H
ATOM    102 H102 Ac2     1     -16.988  -3.629  -0.241  1.00  0.00           H
ATOM    103 C103 Ac2     1     -18.377  -2.131   0.451  1.00  0.00           C
ATOM    104 H104 Ac2     1     -13.035  -6.315  -3.331  1.00  0.00           H
ATOM    105 H105 Ac2     1     -11.847  -5.099  -3.674  1.00  0.00           H
ATOM    106 C106 Ac2     1     -13.466  -4.443  -2.377  1.00  0.00           C
ATOM    107 H107 Ac2     1     -18.750  -1.130   0.199  1.00  0.00           H
ATOM    108 H108 Ac2     1     -19.256  -2.775   0.577  1.00  0.00           H
ATOM    109 C109 Ac2     1     -17.611  -2.061   1.772  1.00  0.00           C
ATOM    110 H110 Ac2     1     -13.340  -3.357  -2.467  1.00  0.00           H
ATOM    111 H111 Ac2     1     -14.547  -4.612  -2.457  1.00  0.00           H
ATOM    112 C112 Ac2     1     -12.898  -4.823  -0.962  1.00  0.00           C
ATOM    113 H113 Ac2     1     -16.894  -1.232   1.726  1.00  0.00           H
ATOM    114 H114 Ac2     1     -17.009  -2.951   1.992  1.00  0.00           H
ATOM    115 C115 Ac2     1     -18.440  -1.755   3.089  1.00  0.00           C
ATOM    116 H116 Ac2     1     -12.790  -5.907  -0.838  1.00  0.00           H
ATOM    117 H117 Ac2     1     -11.934  -4.303  -0.898  1.00  0.00           H
ATOM    118 C118 Ac2     1     -13.761  -4.342   0.232  1.00  0.00           C
ATOM    119 H119 Ac2     1     -18.914  -0.772   2.975  1.00  0.00           H
ATOM    120 H120 Ac2     1     -19.270  -2.472   3.057  1.00  0.00           H
ATOM    121 C121 Ac2     1     -17.674  -2.050   4.366  1.00  0.00           C
ATOM    122 C122 Ac2     1     -12.968  -4.390   1.536  1.00  0.00           C
ATOM    123 H123 Ac2     1     -14.053  -3.302   0.042  1.00  0.00           H
ATOM    124 H124 Ac2     1     -14.714  -4.876   0.328  1.00  0.00           H
ATOM    125 H125 Ac2     1     -16.808  -1.383   4.273  1.00  0.00           H
ATOM    126 H126 Ac2     1     -17.303  -3.080   4.440  1.00  0.00           H
ATOM    127 C127 Ac2     1     -18.491  -1.778   5.740  1.00  0.00           C
ATOM    128 H128 Ac2     1     -12.510  -5.384   1.613  1.00  0.00           H
ATOM    129 H129 Ac2     1     -12.147  -3.662   1.562  1.00  0.00           H
ATOM    130 C130 Ac2     1     -13.912  -4.219   2.756  1.00  0.00           C
ATOM    131 H131 Ac2     1     -18.559  -0.686   5.819  1.00  0.00           H
ATOM    132 H132 Ac2     1     -19.485  -2.217   5.590  1.00  0.00           H
ATOM    133 C133 Ac2     1     -17.869  -2.242   7.019  1.00  0.00           C
ATOM    134 H134 Ac2     1     -14.717  -4.964   2.750  1.00  0.00           H
ATOM    135 C135 Ac2     1     -13.048  -4.315   4.023  1.00  0.00           C
ATOM    136 H136 Ac2     1     -14.381  -3.231   2.679  1.00  0.00           H
ATOM    137 C137 Ac2     1     -18.873  -1.963   8.141  1.00  0.00           C
ATOM    138 H138 Ac2     1     -17.711  -3.328   6.993  1.00  0.00           H
ATOM    139 C139 Ac2     1     -16.479  -1.673   7.238  1.00  0.00           C
ATOM    140 H140 Ac2     1     -12.170  -3.680   3.852  1.00  0.00           H
ATOM    141 H141 Ac2     1     -12.612  -5.320   4.070  1.00  0.00           H
ATOM    142 C142 Ac2     1     -13.798  -4.061   5.386  1.00  0.00           C
ATOM    143 H143 Ac2     1     -18.537  -1.058   8.662  1.00  0.00           H
ATOM    144 H144 Ac2     1     -19.895  -1.745   7.811  1.00  0.00           H
ATOM    145 C145 Ac2     1     -18.820  -3.155   9.107  1.00  0.00           C
ATOM    146 H146 Ac2     1     -15.784  -1.887   6.418  1.00  0.00           H
ATOM    147 H147 Ac2     1     -16.048  -1.968   8.203  1.00  0.00           H
ATOM    148 H148 Ac2     1     -16.550  -0.585   7.362  1.00  0.00           H
ATOM    149 H149 Ac2     1     -14.706  -4.667   5.279  1.00  0.00           H
ATOM    150 C150 Ac2     1     -12.810  -4.319   6.617  1.00  0.00           C
ATOM    151 H151 Ac2     1     -14.171  -3.030   5.379  1.00  0.00           H
ATOM    152 H152 Ac2     1     -17.826  -3.575   9.303  1.00  0.00           H
ATOM    153 C153 Ac2     1     -19.646  -2.867  10.383  1.00  0.00           C
ATOM    154 H154 Ac2     1     -19.364  -3.974   8.621  1.00  0.00           H
ATOM    155 H155 Ac2     1     -11.885  -3.765   6.417  1.00  0.00           H
ATOM    156 H156 Ac2     1     -12.641  -5.396   6.736  1.00  0.00           H
ATOM    157 C157 Ac2     1     -13.487  -3.809   7.933  1.00  0.00           C
ATOM    158 H158 Ac2     1     -19.264  -1.923  10.791  1.00  0.00           H
ATOM    159 H159 Ac2     1     -20.711  -2.756  10.149  1.00  0.00           H
ATOM    160 C160 Ac2     1     -19.494  -3.930  11.579  1.00  0.00           C
ATOM    161 H161 Ac2     1     -14.471  -4.249   8.136  1.00  0.00           H
ATOM    162 H162 Ac2     1     -13.691  -2.734   7.863  1.00  0.00           H
ATOM    163 C163 Ac2     1     -12.665  -3.974   9.240  1.00  0.00           C
ATOM    164 C164 Ac2     1     -20.611  -3.845  12.637  1.00  0.00           C
ATOM    165 H165 Ac2     1     -18.537  -3.774  12.093  1.00  0.00           H
ATOM    166 H166 Ac2     1     -19.406  -4.937  11.155  1.00  0.00           H
ATOM    167 H167 Ac2     1     -12.333  -5.018   9.204  1.00  0.00           H
ATOM    168 H168 Ac2     1     -11.772  -3.338   9.285  1.00  0.00           H
ATOM    169 C169 Ac2     1     -13.467  -3.655  10.521  1.00  0.00           C
ATOM    170 H170 Ac2     1     -20.834  -2.806  12.910  1.00  0.00           H
ATOM    171 H171 Ac2     1     -21.508  -4.203  12.117  1.00  0.00           H
ATOM    172 C172 Ac2     1     -20.330  -4.672  13.931  1.00  0.00           C
ATOM    173 H173 Ac2     1     -13.879  -2.653  10.691  1.00  0.00           H
ATOM    174 H174 Ac2     1     -14.384  -4.254  10.471  1.00  0.00           H
ATOM    175 H175 Ac2     1     -12.810  -3.923  11.357  1.00  0.00           H
ATOM    176 H176 Ac2     1     -19.726  -4.070  14.621  1.00  0.00           H
ATOM    177 H177 Ac2     1     -19.819  -5.614  13.700  1.00  0.00           H
ATOM    178 C178 Ac2     1     -21.659  -5.023  14.574  1.00  0.00           C
ATOM    179 H179 Ac2     1     -22.215  -4.090  14.727  1.00  0.00           H
ATOM    180 H180 Ac2     1     -22.264  -5.659  13.916  1.00  0.00           H
ATOM    181 C181 Ac2     1     -21.250  -5.661  15.937  1.00  0.00           C
ATOM    182 H182 Ac2     1     -22.083  -6.249  16.341  1.00  0.00           H
ATOM    183 H183 Ac2     1     -20.347  -6.272  15.812  1.00  0.00           H
ATOM    184 H184 Ac2     1     -20.963  -4.905  16.679  1.00  0.00           H
END
